# Supplementary material for: A critique of the objective function utilized in calculating the Thrifty Food Plan
Source: PLoS One. 2019 Jul 22;14(7):e0219895. doi: 10.1371/journal.pone.0219895 (PMC6645498; doi:10.1371/journal.pone.0219895)
Supplement: S1 Data — (XLSX) [file pone.0219895.s001.xlsx]

## Sheet: FEMALE20_50
Food Group	Current	TFP	Cost	Calcium	Cholesterol	Copper	Energy	Fiber	Folate	Iron	Magnesium	Niacin	Phosphorus	Potassium	Riboflavin	Sodium	Thiamin	Vitamin B12	Vitamin B6	Vitamin C	Vitamin E	Vitamin A	Zinc	Calories from linoleic acid	Calories from linolenic acid	Calories from protein	Calories from carbohydrates	calories from fat	Calories from saturated fat	Servings of grains	Servings of vegetables	Servings of fruit	Servings of dairy	Servings of meat/protein	Servings of fats and oils	SOFASUG_tot_kcal	Servings of whole grains	Servings of dark green vegetables	Servings of orange vegetables	Servings of legumes (vegetables)	V_STARCY_py	V_OTHER_py	Servings of whole fruit
Milk	0.629245	0.00143913	0.118222	112.23	11.6225	0.0112086	70.1136	0.00323597	5.05037	0.0428631	9.95123	0.109834	93.1717	148.16	0.178142	45.8517	0.0395961	0.428785	0.0392772	0.0531794	0.0859115	33.4926	0.402355	1.19267	0.6953	12.9883	20.5465	37.0888	22.0016	0.000310833	0.000313363	0.000221155	0.387615	7.08148e-06	0.00323956	33.1552	0	3.43958e-05	1.68607e-07	0	1.90525e-05	0.000259578	0.000221155
Low fat milk	0.705824	7.14741	0.0827641	120.693	6.19548	0.0123209	47.7256	0.00173805	5.19646	0.0326927	11.1977	0.0912304	96.825	153.651	0.180143	42.9963	0.036833	0.469015	0.0400372	0.188839	0.0232685	53.6463	0.44172	0.387357	0.0773068	13.5277	21.359	12.7238	8.22576	0	0	0.00152124	0.409551	0	0	12.0719	0	0	0	0	0	0	0.00152124
Cheese	0.138705	0.000308175	0.657892	572.338	70.9176	0.0519863	307.151	0.0273334	12.1394	0.50202	26.0082	0.163063	468.781	172.986	0.389866	916.192	0.0507412	1.09418	0.0773684	0.0891967	0.23283	182.976	2.76305	5.00961	1.93916	83.6314	19.9061	203.366	125.381	0.0234443	0.00228214	0.000214374	1.82626	0.0047739	0.0013673	169.382	0	0	0	0	0	0.00229678	0.000214374
Milk-based desserts	0.300704	0.000464411	0.270069	115.782	20.8786	0.0614026	131.462	0.579184	8.96459	0.327855	15.716	0.321962	98.881	174.27	0.190386	64.5188	0.0502832	0.365614	0.063096	1.46844	0.245442	72.1126	0.58998	2.18292	0.791333	13.4574	68.4917	52.6878	31.3595	0.0730463	8.24097e-05	0.00169163	0.298786	0.0172115	0.157762	82.9507	0.0017223	0	0	0	8.24097e-05	0	0.00169163
Low fat milk-based desserts	0.0871935	0.00028059	0.197254	107.327	5.0786	0.118581	92.5672	0.628884	15.8981	0.813248	23.1862	0.771639	101.274	184.163	0.176127	51.5694	0.0896317	0.400881	0.0947954	2.65328	0.564857	69.1878	0.813618	1.71063	0.24051	14.7206	63.3205	15.7893	8.1903	0.0545389	0	0.0125215	0.336603	0.0207006	0.305889	40.5543	0	0	0	0	0	0	0.0125215
Low cost red meat	0.0851797	0.000246052	0.497024	24.0837	89.1727	0.0794952	277.682	0.006404	9.74678	2.37931	19.5847	4.69714	187.177	288.167	0.179591	101.64	0.0641586	2.63539	0.340814	0.0244101	0.428426	0.0327675	5.96454	4.11906	0.725504	100.413	0.432764	170.034	66.0955	0.0066872	4.20679e-05	0	0	3.14115	0.0010002	81.1779	0	0	0	0	0	4.20679e-05	0
Regular cost red meat	0.0983392	0.000286399	0.977106	17.3745	88.071	0.115854	322.909	0.130563	12.2424	2.17854	26.3678	5.09379	258.698	383.807	0.251032	518.818	0.290888	1.81945	0.341938	0.179756	0.258672	3.25699	4.3559	14.0795	1.5814	117.209	7.21675	190.333	69.4073	0.0805207	0.000242928	0	0.00156994	2.91361	0.299	105.855	0.00147658	0	0	0	0	0.000242928	0
Low cost lean red meat	0.0142467	0.298763	0.44895	18.0753	74.6431	0.335941	177.452	0.140005	11.0227	1.78408	21.3961	5.59252	232.496	339.381	0.359069	890.999	0.58544	2.02081	0.379912	0.173059	0.399744	110.394	2.83898	9.43544	1.31579	94.4393	9.13422	67.562	21.4389	0.148198	0.000278822	0	0.000241665	3.31668	0.76322	6.07301	0	0	0	0	0	0.000278822	0
Regular cost lean red meat	0.110358	0.000705045	1.14136	13.2267	84.3457	0.113771	212.975	0.0436126	9.2999	2.43005	28.1463	5.14999	237.862	407.535	0.288299	76.709	0.338853	2.11028	0.450548	0.174745	0.217778	1.12188	4.91371	6.30865	0.54531	118.096	2.97733	83.6758	30.1982	0.0547026	0	0	0.000456905	3.42212	0.280696	12.3772	0	0	0	0	0	0	0
Low cost fish	0.0253616	0.113652	0.555991	53.4446	81.5141	0.267114	215.394	0.491098	26.1411	1.02532	31.3632	2.49608	203.064	284.738	0.168404	209.972	0.21206	2.30696	0.151976	0.683386	1.06984	32.3709	1.92451	24.4115	2.30292	63.8021	38.5775	109.09	24.5519	0.632464	0.00256454	0.000483336	0.0407884	2.35923	0.356651	60.9452	0	0.000122494	0	0	0	0.00244204	0.000483336
Regular cost fish	0.073064	0.000755006	1.09419	49.4897	93.3441	0.125718	211.911	0.316103	21.4527	1.50571	35.6351	3.77369	258.808	339.032	0.128725	135.594	0.178014	1.99174	0.22016	1.61947	1.22389	45.5877	1.0215	25.1313	2.78682	81.9514	26.2712	99.0356	19.8823	0.476694	0	0.0053342	0.00656033	2.79324	0.195839	54.5076	0	0	0	0	0	0	0.0053342
Low cost lean fish	0.00251028	0.184506	0.334959	37.7452	19.3773	0.0642366	81.6539	0.316291	8.10194	0.931808	17.5009	4.76861	106.709	187.901	0.0767188	313.305	0.0345506	2.70592	0.15437	1.58321	0.370073	20.4546	0.481763	2.86522	0.270833	47.3239	13.2731	18.6661	5.73825	0.108696	0.105694	0	0.0295037	1.55248	0.355336	7.17231	0	0.00753433	0	0	0.0511594	0.0471516	0
Regular cost lean fish	0.061221	0.00108702	1.63986	72.2908	119.668	0.323155	130.632	0.0037067	16.7908	1.70202	42.469	4.49683	248.53	306.155	0.0996236	422.965	0.0734064	2.72316	0.176387	1.34241	1.42759	35.6848	1.80993	2.56283	0.432054	92.4148	1.83085	30.3453	6.01892	0.00422823	0	0.00188742	4.41097e-05	3.46554	0.211026	2.58403	0	0	0	0	0	0	0.00188742
Low cost poultry	0.048508	0.000133295	0.359887	17.3969	99.0715	0.090405	261.73	0.236175	32.8638	1.68793	21.1238	5.62956	160.109	205.684	0.2494	78.1879	0.113051	0.510121	0.280942	0.263929	0.53188	77.5954	2.25502	33.8417	2.48957	91.6275	27.6155	136.473	32.2643	0.552692	0	0	0.00600427	2.66581	0	63.6891	0	0	0	0	0	0	0
Regular cost poultry	0.136138	0.000396865	0.56863	17.169	85.0203	0.0731601	265.85	0.19531	18.2635	1.40344	21.9856	7.64696	167.202	207.848	0.173069	88.4931	0.0996235	0.281772	0.390358	0.00922789	0.492503	33.673	1.66428	31.9977	2.34027	99.0222	22.5105	138.153	33.8245	0.449886	0	5.0676e-05	0.00480039	2.73565	0.0092032	70.6024	0	0	0	0	0	0	5.0676e-05
Low cost lean poultry	0.0216894	0.842531	0.395556	15.6286	135.694	0.115469	161.064	0.20544	32.3382	2.00583	18.9787	4.81148	171.166	243.085	0.269532	117.878	0.0684055	1.07991	0.304036	2.46995	0.292298	188.147	2.79437	10.8328	0.529258	92.6293	6.4751	57.0522	16.0251	0.000164188	0.104093	0	0	2.91244	0	0.810869	0	0	0.0131069	0	0.0778793	0.0131069	0
Regular cost lean poultry	0.145833	0.00138635	0.755027	14.6358	75.6103	0.0630506	227.766	0	19.3711	1.09553	24.2924	8.21158	222.906	256.608	0.151926	231.955	0.0805622	0.302385	0.387736	0	0.658335	10.8212	1.62704	16.2394	1.0699	97.6919	21.9911	102.985	25.0005	0.421166	0	0	0	2.97801	6.09108	5.60967	0	0	0	0	0	0	0
Lunch meat	0.103712	0.000137365	0.467834	24.5786	66.2366	0.116759	325.613	0.319596	4.37573	1.48857	14.6202	3.50713	144.812	217.768	0.189895	1016.1	0.210683	1.59361	0.203227	0.675414	0.294479	41.0744	2.42349	18.9721	1.76388	58.7055	11.0183	252.297	92.8475	0.000104099	0	0	0.00135469	2.7979	0.174532	167.755	0	0	0	0	0	0	0
Low fat lunch meat	0.138518	0.000848935	0.6151	21.2759	53.8556	0.0808352	166.528	0.0441399	4.74608	1.26187	17.6215	4.59754	195.979	278.5	0.211372	1059.42	0.463453	0.668397	0.307715	0.295052	0.23563	5.20688	2.00452	10.1961	0.907162	72.6507	12.0374	78.0892	24.9336	0	4.84068e-05	0	0	3.47513	0.000986801	14.8746	0	0	0	0	0	4.84068e-05	0
Eggs	0.262209	0.000739668	0.218785	72.7591	337.958	0.0794733	177.958	0.0646116	32.1475	1.52272	12.6724	0.379264	185.129	153.259	0.414469	240.04	0.0835877	0.971831	0.130115	0.358962	1.11559	137.844	1.1161	20.0706	1.3143	47.6151	10.4129	116.923	36.1512	0.0632019	0.0119814	0.000164005	0.0968	1.72787	0.588985	60.3887	0	0	0	0	0.00295837	0.00904141	0.000164005
Meat mixtures	0.482782	0.00159959	0.475806	72.6623	41.0489	0.104887	226.012	0.903707	46.2964	1.74107	18.8141	3.35238	129.955	206.103	0.186153	391.598	0.137854	0.816118	0.182354	2.48294	0.562037	27.8161	2.02487	17.0683	1.88391	51.7459	62.687	109.577	37.1658	1.02877	0.147759	0.00131938	0.0838505	1.1879	2.10412	59.2402	0.00230838	0.00338762	0.00412054	0.000169372	0.0150692	0.125155	0.00131938
Low fat meat mixtures	0.501488	0.00247681	2.75606	20.9429	25.8492	0.104184	111.143	1.14048	19.2453	1.1718	17.2409	2.63747	87.6274	225.922	0.100618	260.057	0.0836661	0.557619	0.167911	5.38454	0.634513	31.7522	1.31473	8.77737	0.938466	37.1708	33.2556	40.1852	10.8482	0.167133	0.239431	0.00340187	0.00223381	1.06181	1.40237	8.34281	0.000169333	0.00540096	0.0157535	0.0164525	0.0638539	0.154455	0.00340187
Legumes	0.265313	1.05436	0.156139	36.9402	2.80927	0.207513	136.459	4.91386	69.846	1.75611	38.1414	0.734896	111.291	308.88	0.0750249	210.316	0.136853	0.10821	0.132595	1.57108	0.689254	7.38204	1.2372	13.6855	1.97575	27.4938	69.8117	42.9749	9.38534	0.0151735	0.468071	9.32868e-05	0.000551902	0.156503	0.630054	30.1668	0.00177507	0.00240229	0.00329369	0.426315	0.00139466	0.0346707	9.32868e-05
Nuts and seeds	0.0478659	0.301556	0.645233	65.6867	0	0.82861	537.238	6.35926	78.3262	3.09109	190.152	8.90436	414.264	599.093	0.164357	389.33	0.236152	0	0.363763	0.679802	7.58922	1.3978	3.39672	122.76	1.41172	85.4808	81.3933	409.204	66.8827	0.0310684	0	0.0158082	0	6.53372	28.8906	10.5085	0	0	0	0	0	0	0.0158082
Whole grain breads	0.00657773	0.296077	0.150596	66.5763	4.52582	0.249747	270.737	6.22336	90.7663	3.10116	75.6644	3.8114	199.234	288.482	0.246056	445.948	0.291579	0.0534043	0.232775	0.0918611	0.625522	4.25554	1.50907	17.9992	1.93661	36.1081	197.49	47.9046	8.74401	3.25934	0	0.00184027	0	0	2.45167	32.9728	2.47788	0	0	0	0	0	0.00184027
Non-whole grain breads	0.753867	0.00392326	0.205575	120.639	6.61868	0.18065	276.632	2.99679	147.718	3.05274	29.2098	3.63074	154.499	130.334	0.295047	517.071	0.382294	0.108904	0.095278	0.0646531	0.353473	12.5602	0.769457	14.6419	1.29206	32.0607	195.389	48.5264	10.241	3.53577	0.00026611	0.00477479	0.00213373	0.014068	1.38657	33.9962	0.103967	1.67176e-05	8.1055e-06	0.000383209	9.56541e-05	0.000145633	0.00477479
Non-whole grain cereals	0.0974433	0.000517789	0.363889	88.2898	1.9885	0.0756847	240.022	2.10456	454.431	11.4324	21.151	9.728	80.7115	93.2896	0.841957	379.578	0.744175	2.68775	0.992428	12.9426	0.45223	260.791	2.93224	4.75431	0.308005	15.4049	210.269	21.2396	6.65776	1.6636	0	0.0017263	0.0116837	0.00812942	0.195175	67.2451	0.0886872	0	0	0	0	0	0.0017263
Whole grain low calorie cereals	0.0177618	0.000202508	0.632505	97.1194	1.56935	0.105281	152.394	3.58974	222.502	6.30432	54.3051	3.80331	158.613	160.474	0.345304	182.04	0.339801	1.04569	0.438848	4.33924	0.217581	110.923	2.99351	6.43365	0.338062	21.7421	117.155	21.6554	5.75301	1.52653	0	0.000354517	0	0	0.0114492	3.2844	0.928001	0	0	0	0	0	0.000354517
Whole grain cereals	0.144038	0.560814	0.238124	110.243	1.45474	0.157024	217.878	4.45755	348.281	9.79538	57.0972	7.92477	180	197.548	0.695354	247.027	0.620742	2.16642	0.850946	6.19682	1.34785	231.145	4.50587	9.38068	0.603313	21.7218	175.934	32.6255	8.15137	1.49411	0	0.0209646	0	0.0297844	0.340967	60.8466	1.13858	0	0	0	0	0	0.0209646
Whole grain rice and pasta	0.056201	2.18379	0.0781185	9.81006	0	0.0997398	112.516	1.78647	5.04468	0.427406	41.964	1.49987	81.9946	45.5256	0.0329569	6.5876	0.0961775	0	0.138518	0	0.0846529	0.440285	0.659972	4.18839	0.262747	10.4926	90.4625	11.0496	1.98253	1.04313	0	0	0	0	0	1.58075	1.04313	0	0	0	0	0	0
Non-whole grain rice and pasta	0.338994	0.783007	0.0988214	10.626	2.52447	0.0746485	135.599	0.672694	96.5371	1.17874	12.6515	1.38912	43.6596	32.2668	0.0353632	15.3964	0.157438	0.00717965	0.0653838	0.0253612	0.178469	3.53448	0.461835	4.68049	0.493366	12.0544	105.912	14.61	3.06658	1.26378	0.000920819	0	0.00249363	0	0.390498	4.89819	0.0031893	0	0	0	0	0.000920819	0
Whole grain cakes and pies	0.00532801	7.32497e-06	0.591129	43.2674	32.6404	0.179371	371.955	1.85588	61.3725	2.64498	30.1255	2.53873	134.564	143.376	0.268854	415.132	0.221611	0.145388	0.188772	0.466309	0.833828	105.758	0.845338	27.2123	2.50708	32.1372	211.249	131.473	48.7384	1.66016	0	0.0318514	0.0382296	0.0281532	0.241195	201.116	0.949215	0	0	0	0	0	0.0318514
Non-whole grain cakes and pies	0.379054	0.000304285	0.297807	55.7975	26.1997	0.153734	373.075	1.6417	76.371	2.13016	22.9603	2.07439	103.319	121.439	0.221521	290.35	0.209928	0.206616	0.0938534	1.72003	0.847599	67.0996	0.636443	33.0436	2.68496	19.0435	218.998	142.58	35.425	1.75399	0.00507545	0.0485778	0.00757008	0.0880706	1.31325	210.194	0.0319045	0	0.00479427	8.1735e-05	0.000281184	0	0.0485778
Whole grain snacks	0.054025	0.000268902	0.586202	24.6731	7.04631	0.247722	477.647	8.70306	33.8026	2.59205	92.4988	2.24652	218.17	208.432	0.148664	683.816	0.181339	0.00846768	0.158686	0.145847	2.98023	25.8863	2.19604	70.5648	4.235	34.0126	250.853	206.202	49.0679	2.89889	0.0248538	0	0.00598563	0.0660512	12.809	95.8146	2.68394	0	0	0	0.0248538	0	0
Non-whole grain snacks	0.11464	0.415851	0.525403	107.341	1.44171	0.154946	486.811	3.78606	117.429	2.99112	50.2077	3.18339	167.721	174.444	0.320948	877.9	0.278695	0.074736	0.190644	0.204806	2.30104	7.28906	1.06341	42.8637	3.03214	31.9164	253.858	207.014	39.1363	4.53534	0.00111676	0	0.0433731	0.057494	15.6353	45.3863	0.0229237	0	1.95069e-05	0	0.000643615	0.00045364	0
Grain mixtures	0.983281	0.00282212	0.315729	130.69	25.5995	0.116681	236.862	1.59652	70.471	1.81715	22.1886	2.20738	151.135	176.21	0.203047	316.793	0.204373	0.38444	0.109354	3.72234	0.614855	39.6549	1.34019	12.9526	1.30941	39.8989	97.3665	98.8923	38.0941	1.49092	0.16938	0.00122051	0.337049	0.391473	0.905084	68.7232	7.32006e-05	0.000231872	0.000621392	0.0139769	0.00236807	0.166018	0.00122051
Low fat grain mixtures	0.52092	0.00361008	0.149852	18.2615	7.35785	0.0750772	90.483	0.873932	41.137	0.915347	11.4196	1.15106	41.9906	101.786	0.0650915	224.172	0.0913531	0.093847	0.0570592	2.11645	0.454269	13.9931	0.422731	5.27455	0.41311	13.3683	52.8631	23.9712	7.29097	0.596197	0.115402	0.000142247	0.0170326	0.190567	0.34354	15.2648	0.00284237	0.00137117	0.00135719	0.012428	0.00122558	0.111504	0.000142247
Citrus, melon and berry juice	0.542567	0.00909479	0.233034	8.80035	0.00112428	0.057468	42.421	0.200504	21.9364	0.364227	10.9617	0.291439	14.147	175.252	0.0268937	2.09949	0.061377	0.000151778	0.076486	34.4845	0.202382	8.36504	0.0736281	0.268246	0.0994071	2.38145	39.9358	1.21059	0.157063	0	0	0.401128	7.72043e-05	0	0	0.453457	0	0	0	0	0	0	0
Citrus, melon and berries	0.153232	0.00234357	0.245843	15.5932	0	0.0399434	36.477	1.17015	14.4698	0.209796	10.2219	0.324118	12.7604	162.521	0.0242989	4.44634	0.0464207	2.36952e-05	0.0538338	28.1418	0.109805	45.7783	0.109036	0.369652	0.161275	2.9211	36.601	1.44531	0.214618	0.000140181	2.58935e-05	0.604879	7.43108e-05	0	0.000195514	1.00057	0	0	0	0	2.58935e-05	0	0.604879
Other fruit juice	0.413932	0.290905	0.141198	9.21257	0	0.032795	50.9694	0.186066	4.41714	0.32067	6.04811	0.183583	8.89639	125.067	0.0251129	2.80127	0.0277394	0	0.0487278	12.6865	0.0682346	1.43111	0.0483879	0.243156	0.0904185	1.05083	50.4639	0.933379	0.191764	0	0.000103716	0.399174	0	0	7.86561e-05	1.97715	0	0	0.000103716	0	0	0	0
Other fruits	0.468443	2.70391	0.234409	8.12686	0.0197104	0.0781743	75.9397	2.34009	10.6579	0.271856	13.8385	0.450049	18.9775	222.857	0.0511472	2.48413	0.0324855	9.12697e-05	0.150811	8.32418	0.31456	6.83509	0.12137	1.02225	0.1807	3.01071	73.8735	7.07986	1.31624	0.000343577	0.000152527	0.719997	0.000612718	0.000795184	0.0258658	4.80319	0	2.49487e-06	0	0	3.03671e-05	0.000119892	0.719997
Potatoes	0.357122	0.00235079	0.273929	17.0227	3.19137	0.192116	305.139	3.15401	14.9447	0.910846	36.9128	2.50792	107.253	663.052	0.0637653	209.345	0.111772	0.0103046	0.381221	14.2959	2.17351	2.62349	0.517412	36.9539	2.13236	16.0547	142.329	151.014	36.1776	0.00841729	0.791402	0	0.00467574	0.0147287	7.06814	75.1095	0.00203148	0	0	0	0.772467	0.0187619	0
Low fat potatoes	0.155757	1.2159	0.102525	23.7472	2.99828	0.129464	98.6292	1.55432	10.5161	0.403678	19.3646	1.13018	52.288	323.464	0.0437519	73.7422	0.0941589	0.046852	0.231946	8.76793	0.160431	24.0174	0.306006	4.46138	0.53146	8.67586	69.0133	22.8692	8.08997	0.0073398	0.592027	0	0.0524551	0.0135631	0.0583941	17.9655	0	2.1136e-05	0	0	0.589082	0.00290002	0
Dark green vegetables	0.0401643	0.24455	0.405904	108.852	1.85554	0.118796	46.3764	2.8831	86.884	1.05643	24.2949	0.529227	43.2283	214.809	0.0958118	54.2708	0.0514056	0.0120707	0.146103	29.4995	1.58815	330.771	0.303389	3.79404	1.08936	9.47444	20.1086	22.3058	6.44717	0.0127231	0.617221	0	0.0131668	0	0	18.0769	0	0.616112	0	0	0	0.00110891	0
Orange vegetables	0.00931716	2.68496e-05	0.175709	28.6178	2.22289	0.0681217	94.1599	2.65195	10.619	0.573325	12.6219	0.586139	31.2168	236.903	0.0490388	75.0558	0.051912	0.0113286	0.125043	6.65011	1.12349	656.252	0.208093	9.21958	1.03836	3.85744	62.2358	30.9017	8.16745	0	0.561945	0.0152768	0.00603878	0.00153299	0.702192	38.0595	0	0	0.561945	0	0	0	0.0152768
Dark green vegetables, no fat	0.0343989	0.361189	0.416782	64.1576	0	0.0721217	28.5702	2.91735	86.2391	1.01747	27.3981	0.516625	53.2593	262.512	0.112492	32.4734	0.0633771	0	0.151865	44.9615	1.31334	169.368	0.395621	0.295794	0.631237	10.5137	21.9638	2.53091	0.415871	0	0.774486	0	0	0	0	0	0	0.774486	0	0	0	0	0
Orange vegetables, no fat	0.0595339	0.617388	0.17995	31.4285	0.00140526	0.0605734	46.5219	2.84968	15.846	0.409674	13.7228	0.90397	35.8335	324.947	0.0628284	57.8701	0.0685841	0.000196737	0.15989	7.86078	0.716372	653.423	0.240894	0.865274	0.130014	4.13753	43.2367	2.10916	0.365914	0	0.682342	0	8.15965e-05	6.66094e-06	0	0.160661	0	0	0.682319	0	0	2.33133e-05	0
Other vegetables	0.164269	0.00135791	0.232716	38.6516	1.60971	0.0783735	75.8819	2.33073	35.5303	0.714803	20.6424	0.760912	47.9788	195.662	0.0904925	97.8595	0.0782125	0.0234865	0.0930463	12.3373	0.412262	38.1429	0.383787	8.09067	1.14712	9.28487	42.9631	29.6108	7.43544	0.0203739	0.567463	0.0145075	0.0300901	6.59189e-05	0.347476	18.8532	0	0.0109713	2.25524e-05	0	0.179928	0.376545	0.0145075
Tomatoes	0.0245025	0.90047	0.166197	34.7197	1.91113	0.108351	57.8858	1.057	10.2826	0.750122	13.3087	0.876163	41.0288	250.109	0.0670896	376.751	0.049461	0.0627256	0.092664	13.9916	1.54408	41.3692	0.232504	5.27474	0.525278	7.08112	34.5482	17.9552	4.39508	0.0726314	0.573009	0	0.0668249	0.00942831	0.0738261	13.9515	0	0	0.00466912	0.000452677	0.00427528	0.564476	0
Other vegetables, no fat	0.269205	0.0189263	0.232014	20.6201	1.62082	0.0577802	41.741	1.54763	36.4832	0.588846	14.6587	0.573376	38.8392	189.005	0.0536464	114.878	0.0569884	0.0352416	0.0893501	11.3729	0.148499	30.5997	0.406491	1.38635	0.301859	7.87799	30.5866	7.46399	2.14083	0.00444426	0.647703	0.0113402	0	0.0435047	0.0221524	3.16708	0.000839521	0.0114392	0.00646762	0.000700389	0.138298	0.491568	0.0113402
Tomatoes, no fat	0.134584	0.0116075	0.268349	10.6058	0.456426	0.068779	21.8295	1.04974	14.8765	0.343366	10.3741	0.617658	23.4407	218.825	0.0229464	73.7465	0.0407296	0.00748593	0.0795519	13.3719	0.554192	39.5385	0.177986	1.34326	0.123217	3.88293	17.6198	3.06318	0.686751	0.0221462	0.508291	6.18253e-05	0.00165059	0.0074258	0.0024785	0.97749	8.19057e-05	6.34306e-05	0.00163828	0.000183426	0.00155169	0.505101	6.18253e-05
Mixed vegetables	0.0397896	0.590191	0.260182	48.3443	12.4	0.0604105	113.841	1.85842	25.2053	0.697135	14.3688	0.671135	54.2827	205.416	0.0794179	109.567	0.0650794	0.0558959	0.124875	16.9187	0.937182	134.906	0.360539	26.6431	3.13576	9.78838	39.8273	68.831	14.2853	0.0926855	0.653498	0.00469263	0.0683391	0.065127	5.90454	24.6008	0.0159578	0.0151133	0.0990241	0.00123247	0.0741254	0.465239	0.00469263
Mixed vegetables, no fat	0.0870607	0.200808	0.266354	18.6958	0.497486	0.0810377	53.3892	2.33943	22.883	0.76051	14.5809	0.853759	42.8003	195.126	0.0607856	142.74	0.0856639	0.0118502	0.10816	12.2089	0.392848	134.279	0.452088	1.18328	0.220904	9.5527	39.4192	7.83853	2.39329	0.0923695	0.583241	0	0	0.0185191	0.39939	1.9178	0	0.0309906	0.11127	0	0.270728	0.170056	0
Fats and oils	0.265253	0.603934	0.234233	27.0141	11.8849	0.0912388	224.408	0.827409	8.21728	0.571396	11.0177	0.624841	34.0069	160.078	0.112537	742.727	0.0423947	0.0762834	0.0965108	6.84352	2.09712	93.1411	0.268763	67.125	8.73623	6.85267	39.8079	184.666	40.4767	0.0883484	0.255485	0.00117853	0.032528	0.0412725	15.2235	52.4779	3.61354e-07	0.000373223	0	0	0	0.255142	0.00117853
Coffee	4.17013	0.437863	0.0404776	1.34825	0.0255998	0.00526899	6.9033	0.00179195	2.56792	0.018825	2.5716	0.0329834	2.43566	40.2211	0.0295074	2.07242	0.000483277	0.000996019	0.000807696	0.000966908	0.0102325	0.0880776	0.0147337	0.00780484	0.00170172	0.366347	4.91505	3.48072	0.0606276	0.000521309	0	0	0.00114139	0	0.00015469	4.08519	0.000220652	0	0	0	0	0	0
Soft drinks	6.69358	0.0055342	0.0682598	4.90072	0.00969599	0.0119216	41.7277	0.0118524	0.423986	0.0527872	1.27332	0.01697	6.68927	5.73523	0.00320673	8.25762	0.00442232	0.0016465	0.00341347	3.47933	0.00543931	0.821751	0.0243454	0.0102595	0.00448048	0.142823	42.807	0.0734146	0.029273	0.000387669	2.37234e-05	0.0136537	0.00010728	0.000971353	0.000612607	39.3343	0	0	2.37234e-05	0	0	0	0.0136537
Low calorie soft drinks	1.20112	0.00431615	0.0646376	3.6399	0	0.0130553	5.87721	0.00636632	0.26972	0.0353039	1.26934	0.0232647	8.67916	7.8581	0.0149653	10.4531	0.00851935	0.00036337	0.00185584	2.07993	0.0164258	0.0369971	0.0197195	0.00866671	0.00175132	0.341971	5.38858	0.0211368	0.00352773	0.000642297	0	0.011113	0	0	0	2.66031	0	0	0	0	0	0	0.011113
Sugars	0.246614	0.000259652	0.502405	30.7712	2.3339	0.113339	318.598	0.945262	6.29182	0.50097	17.0975	0.414217	45.6826	116.075	0.0596135	69.7042	0.0259644	0.0741217	0.0266745	3.81915	0.419482	6.66886	0.465118	4.693	0.181597	7.58233	266.649	55.7747	25.4751	0.14223	5.81044e-05	0.0359686	0.053923	0.159158	3.1825	225.318	0.00578479	0	1.25961e-05	0	0	4.55083e-05	0.0359686
		Lower	3.89	1000	0	0.9	2200	30.8	400	18	320	14	700	4700	1.1	0	1.1	2.4	1.3	75	15	700	8	110	13.2	220	990	440	0	7	3	2	3	6	29	0	3.5	0.428571	0.285714	0.428571	0.857143	1	1
		Upper	3.89	2500	299.99	10	2200	10000000000	1000	45	10000000000	35	4000	10000000000	10000000000	2693	10000000000	10000000000	100	2000	1000	3000	40	220	26.4	770	1430	770	220	10000000000	10000000000	10000000000	10000000000	10000000000	10000000000	290	10000000000	10000000000	10000000000	10000000000	10000000000	10000000000	10000000000

## Sheet: MALE20_50
Food Group	Current	TFP	Cost	Calcium	Cholesterol	Copper	Energy	Fiber	Folate	Iron	Magnesium	Niacin	Phosphorus	Potassium	Riboflavin	Sodium	Thiamin	Vitamin B12	Vitamin B6	Vitamin C	Vitamin E	Vitamin A	Zinc	Calories from linoleic acid	Calories from linolenic acid	Calories from protein	Calories from carbohydrates	calories from fat	Calories from saturated fat	Servings of grains	Servings of vegetables	Servings of fruit	Servings of dairy	Servings of meat/protein	Servings of fats and oils	SOFASUG_tot_kcal	Servings of whole grains	Servings of dark green vegetables	Servings of orange vegetables	Servings of legumes (vegetables)	V_STARCY_py	V_OTHER_py	Servings of whole fruit
Milk	0.740968	0.00080913	0.0945803	112.23	11.6225	0.0112086	70.1136	0.00323597	5.05037	0.0428631	9.95123	0.109834	93.1717	148.16	0.178142	45.8517	0.0395961	0.428785	0.0392772	0.0531794	0.0859115	33.4926	0.402355	1.19267	0.6953	12.9883	20.5465	37.0888	22.0016	0.000310833	0.000313363	0.000221155	0.387615	7.08148e-06	0.00323956	33.1552	0	3.43958e-05	1.68607e-07	0	1.90525e-05	0.000259578	0.000221155
Low fat milk	0.773319	7.14724	0.0780725	120.693	6.19548	0.0123209	47.7256	0.00173805	5.19646	0.0326927	11.1977	0.0912304	96.825	153.651	0.180143	42.9963	0.036833	0.469015	0.0400372	0.188839	0.0232685	53.6463	0.44172	0.387357	0.0773068	13.5277	21.359	12.7238	8.22576	0	0	0.00152124	0.409551	0	0	12.0719	0	0	0	0	0	0	0.00152124
Cheese	0.178607	8.68681e-05	0.662382	572.338	70.9176	0.0519863	307.151	0.0273334	12.1394	0.50202	26.0082	0.163063	468.781	172.986	0.389866	916.192	0.0507412	1.09418	0.0773684	0.0891967	0.23283	182.976	2.76305	5.00961	1.93916	83.6314	19.9061	203.366	125.381	0.0234443	0.00228214	0.000214374	1.82626	0.0047739	0.0013673	169.382	0	0	0	0	0	0.00229678	0.000214374
Milk-based desserts	0.229556	8.19554e-05	0.266478	115.782	20.8786	0.0614026	131.462	0.579184	8.96459	0.327855	15.716	0.321962	98.881	174.27	0.190386	64.5188	0.0502832	0.365614	0.063096	1.46844	0.245442	72.1126	0.58998	2.18292	0.791333	13.4574	68.4917	52.6878	31.3595	0.0730463	8.24097e-05	0.00169163	0.298786	0.0172115	0.157762	82.9507	0.0017223	0	0	0	8.24097e-05	0	0.00169163
Low fat milk-based desserts	0.262094	0.000125938	0.186717	107.327	5.0786	0.118581	92.5672	0.628884	15.8981	0.813248	23.1862	0.771639	101.274	184.163	0.176127	51.5694	0.0896317	0.400881	0.0947954	2.65328	0.564857	69.1878	0.813618	1.71063	0.24051	14.7206	63.3205	15.7893	8.1903	0.0545389	0	0.0125215	0.336603	0.0207006	0.305889	40.5543	0	0	0	0	0	0	0.0125215
Low cost red meat	0.160087	0.000255968	0.500288	24.0837	89.1727	0.0794952	277.682	0.006404	9.74678	2.37931	19.5847	4.69714	187.177	288.167	0.179591	101.64	0.0641586	2.63539	0.340814	0.0244101	0.428426	0.0327675	5.96454	4.11906	0.725504	100.413	0.432764	170.034	66.0955	0.0066872	4.20679e-05	0	0	3.14115	0.0010002	81.1779	0	0	0	0	0	4.20679e-05	0
Regular cost red meat	0.115453	5.19872e-05	0.906091	17.3745	88.071	0.115854	322.909	0.130563	12.2424	2.17854	26.3678	5.09379	258.698	383.807	0.251032	518.818	0.290888	1.81945	0.341938	0.179756	0.258672	3.25699	4.3559	14.0795	1.5814	117.209	7.21675	190.333	69.4073	0.0805207	0.000242928	0	0.00156994	2.91361	0.299	105.855	0.00147658	0	0	0	0	0.000242928	0
Low cost lean red meat	0.0492795	0.299585	0.429676	18.0753	74.6431	0.335941	177.452	0.140005	11.0227	1.78408	21.3961	5.59252	232.496	339.381	0.359069	890.999	0.58544	2.02081	0.379912	0.173059	0.399744	110.394	2.83898	9.43544	1.31579	94.4393	9.13422	67.562	21.4389	0.148198	0.000278822	0	0.000241665	3.31668	0.76322	6.07301	0	0	0	0	0	0.000278822	0
Regular cost lean red meat	0.251204	0.000106813	1.16784	13.2267	84.3457	0.113771	212.975	0.0436126	9.2999	2.43005	28.1463	5.14999	237.862	407.535	0.288299	76.709	0.338853	2.11028	0.450548	0.174745	0.217778	1.12188	4.91371	6.30865	0.54531	118.096	2.97733	83.6758	30.1982	0.0547026	0	0	0.000456905	3.42212	0.280696	12.3772	0	0	0	0	0	0	0
Low cost fish	0.0123614	1.2603e-05	0.538773	53.4446	81.5141	0.267114	215.394	0.491098	26.1411	1.02532	31.3632	2.49608	203.064	284.738	0.168404	209.972	0.21206	2.30696	0.151976	0.683386	1.06984	32.3709	1.92451	24.4115	2.30292	63.8021	38.5775	109.09	24.5519	0.632464	0.00256454	0.000483336	0.0407884	2.35923	0.356651	60.9452	0	0.000122494	0	0	0	0.00244204	0.000483336
Regular cost fish	0.0760938	3.31589e-05	1.11111	49.4897	93.3441	0.125718	211.911	0.316103	21.4527	1.50571	35.6351	3.77369	258.808	339.032	0.128725	135.594	0.178014	1.99174	0.22016	1.61947	1.22389	45.5877	1.0215	25.1313	2.78682	81.9514	26.2712	99.0356	19.8823	0.476694	0	0.0053342	0.00656033	2.79324	0.195839	54.5076	0	0	0	0	0	0	0.0053342
Low cost lean fish	0.0328669	0.22494	0.319707	37.7452	19.3773	0.0642366	81.6539	0.316291	8.10194	0.931808	17.5009	4.76861	106.709	187.901	0.0767188	313.305	0.0345506	2.70592	0.15437	1.58321	0.370073	20.4546	0.481763	2.86522	0.270833	47.3239	13.2731	18.6661	5.73825	0.108696	0.105694	0	0.0295037	1.55248	0.355336	7.17231	0	0.00753433	0	0	0.0511594	0.0471516	0
Regular cost lean fish	0.0372908	1.4389e-05	1.53891	72.2908	119.668	0.323155	130.632	0.0037067	16.7908	1.70202	42.469	4.49683	248.53	306.155	0.0996236	422.965	0.0734064	2.72316	0.176387	1.34241	1.42759	35.6848	1.80993	2.56283	0.432054	92.4148	1.83085	30.3453	6.01892	0.00422823	0	0.00188742	4.41097e-05	3.46554	0.211026	2.58403	0	0	0	0	0	0	0.00188742
Low cost poultry	0.0625175	0.175056	0.343504	17.3969	99.0715	0.090405	261.73	0.236175	32.8638	1.68793	21.1238	5.62956	160.109	205.684	0.2494	78.1879	0.113051	0.510121	0.280942	0.263929	0.53188	77.5954	2.25502	33.8417	2.48957	91.6275	27.6155	136.473	32.2643	0.552692	0	0	0.00600427	2.66581	0	63.6891	0	0	0	0	0	0	0
Regular cost poultry	0.20097	0.000112012	0.628118	17.169	85.0203	0.0731601	265.85	0.19531	18.2635	1.40344	21.9856	7.64696	167.202	207.848	0.173069	88.4931	0.0996235	0.281772	0.390358	0.00922789	0.492503	33.673	1.66428	31.9977	2.34027	99.0222	22.5105	138.153	33.8245	0.449886	0	5.0676e-05	0.00480039	2.73565	0.0092032	70.6024	0	0	0	0	0	0	5.0676e-05
Low cost lean poultry	0.0100412	0.738032	0.355466	15.6286	135.694	0.115469	161.064	0.20544	32.3382	2.00583	18.9787	4.81148	171.166	243.085	0.269532	117.878	0.0684055	1.07991	0.304036	2.46995	0.292298	188.147	2.79437	10.8328	0.529258	92.6293	6.4751	57.0522	16.0251	0.000164188	0.104093	0	0	2.91244	0	0.810869	0	0	0.0131069	0	0.0778793	0.0131069	0
Regular cost lean poultry	0.154688	8.36027e-05	0.769677	14.6358	75.6103	0.0630506	227.766	0	19.3711	1.09553	24.2924	8.21158	222.906	256.608	0.151926	231.955	0.0805622	0.302385	0.387736	0	0.658335	10.8212	1.62704	16.2394	1.0699	97.6919	21.9911	102.985	25.0005	0.421166	0	0	0	2.97801	6.09108	5.60967	0	0	0	0	0	0	0
Lunch meat	0.111025	7.62617e-05	0.479046	24.5786	66.2366	0.116759	325.613	0.319596	4.37573	1.48857	14.6202	3.50713	144.812	217.768	0.189895	1016.1	0.210683	1.59361	0.203227	0.675414	0.294479	41.0744	2.42349	18.9721	1.76388	58.7055	11.0183	252.297	92.8475	0.000104099	0	0	0.00135469	2.7979	0.174532	167.755	0	0	0	0	0	0	0
Low fat lunch meat	0.129988	7.84357e-05	0.637539	21.2759	53.8556	0.0808352	166.528	0.0441399	4.74608	1.26187	17.6215	4.59754	195.979	278.5	0.211372	1059.42	0.463453	0.668397	0.307715	0.295052	0.23563	5.20688	2.00452	10.1961	0.907162	72.6507	12.0374	78.0892	24.9336	0	4.84068e-05	0	0	3.47513	0.000986801	14.8746	0	0	0	0	0	4.84068e-05	0
Eggs	0.285184	0.221129	0.200095	72.7591	337.958	0.0794733	177.958	0.0646116	32.1475	1.52272	12.6724	0.379264	185.129	153.259	0.414469	240.04	0.0835877	0.971831	0.130115	0.358962	1.11559	137.844	1.1161	20.0706	1.3143	47.6151	10.4129	116.923	36.1512	0.0632019	0.0119814	0.000164005	0.0968	1.72787	0.588985	60.3887	0	0	0	0	0.00295837	0.00904141	0.000164005
Meat mixtures	0.52427	0.000289902	0.48938	72.6623	41.0489	0.104887	226.012	0.903707	46.2964	1.74107	18.8141	3.35238	129.955	206.103	0.186153	391.598	0.137854	0.816118	0.182354	2.48294	0.562037	27.8161	2.02487	17.0683	1.88391	51.7459	62.687	109.577	37.1658	1.02877	0.147759	0.00131938	0.0838505	1.1879	2.10412	59.2402	0.00230838	0.00338762	0.00412054	0.000169372	0.0150692	0.125155	0.00131938
Low fat meat mixtures	0.783624	0.000226303	3.36715	20.9429	25.8492	0.104184	111.143	1.14048	19.2453	1.1718	17.2409	2.63747	87.6274	225.922	0.100618	260.057	0.0836661	0.557619	0.167911	5.38454	0.634513	31.7522	1.31473	8.77737	0.938466	37.1708	33.2556	40.1852	10.8482	0.167133	0.239431	0.00340187	0.00223381	1.06181	1.40237	8.34281	0.000169333	0.00540096	0.0157535	0.0164525	0.0638539	0.154455	0.00340187
Legumes	0.264126	2.05057	0.184191	36.9402	2.80927	0.207513	136.459	4.91386	69.846	1.75611	38.1414	0.734896	111.291	308.88	0.0750249	210.316	0.136853	0.10821	0.132595	1.57108	0.689254	7.38204	1.2372	13.6855	1.97575	27.4938	69.8117	42.9749	9.38534	0.0151735	0.468071	9.32868e-05	0.000551902	0.156503	0.630054	30.1668	0.00177507	0.00240229	0.00329369	0.426315	0.00139466	0.0346707	9.32868e-05
Nuts and seeds	0.0515943	0.162522	0.681907	65.6867	0	0.82861	537.238	6.35926	78.3262	3.09109	190.152	8.90436	414.264	599.093	0.164357	389.33	0.236152	0	0.363763	0.679802	7.58922	1.3978	3.39672	122.76	1.41172	85.4808	81.3933	409.204	66.8827	0.0310684	0	0.0158082	0	6.53372	28.8906	10.5085	0	0	0	0	0	0	0.0158082
Whole grain breads	0.0247735	1.2777	0.228031	66.5763	4.52582	0.249747	270.737	6.22336	90.7663	3.10116	75.6644	3.8114	199.234	288.482	0.246056	445.948	0.291579	0.0534043	0.232775	0.0918611	0.625522	4.25554	1.50907	17.9992	1.93661	36.1081	197.49	47.9046	8.74401	3.25934	0	0.00184027	0	0	2.45167	32.9728	2.47788	0	0	0	0	0	0.00184027
Non-whole grain breads	0.797629	0.000557377	0.210426	120.639	6.61868	0.18065	276.632	2.99679	147.718	3.05274	29.2098	3.63074	154.499	130.334	0.295047	517.071	0.382294	0.108904	0.095278	0.0646531	0.353473	12.5602	0.769457	14.6419	1.29206	32.0607	195.389	48.5264	10.241	3.53577	0.00026611	0.00477479	0.00213373	0.014068	1.38657	33.9962	0.103967	1.67176e-05	8.1055e-06	0.000383209	9.56541e-05	0.000145633	0.00477479
Non-whole grain cereals	0.129112	7.52163e-05	0.296661	88.2898	1.9885	0.0756847	240.022	2.10456	454.431	11.4324	21.151	9.728	80.7115	93.2896	0.841957	379.578	0.744175	2.68775	0.992428	12.9426	0.45223	260.791	2.93224	4.75431	0.308005	15.4049	210.269	21.2396	6.65776	1.6636	0	0.0017263	0.0116837	0.00812942	0.195175	67.2451	0.0886872	0	0	0	0	0	0.0017263
Whole grain low calorie cereals	0.0282561	0.149891	0.19388	97.1194	1.56935	0.105281	152.394	3.58974	222.502	6.30432	54.3051	3.80331	158.613	160.474	0.345304	182.04	0.339801	1.04569	0.438848	4.33924	0.217581	110.923	2.99351	6.43365	0.338062	21.7421	117.155	21.6554	5.75301	1.52653	0	0.000354517	0	0	0.0114492	3.2844	0.928001	0	0	0	0	0	0.000354517
Whole grain cereals	0.0583476	3.39952e-05	0.40747	110.243	1.45474	0.157024	217.878	4.45755	348.281	9.79538	57.0972	7.92477	180	197.548	0.695354	247.027	0.620742	2.16642	0.850946	6.19682	1.34785	231.145	4.50587	9.38068	0.603313	21.7218	175.934	32.6255	8.15137	1.49411	0	0.0209646	0	0.0297844	0.340967	60.8466	1.13858	0	0	0	0	0	0.0209646
Whole grain rice and pasta	0.0145163	1.83914	0.0784357	9.81006	0	0.0997398	112.516	1.78647	5.04468	0.427406	41.964	1.49987	81.9946	45.5256	0.0329569	6.5876	0.0961775	0	0.138518	0	0.0846529	0.440285	0.659972	4.18839	0.262747	10.4926	90.4625	11.0496	1.98253	1.04313	0	0	0	0	0	1.58075	1.04313	0	0	0	0	0	0
Non-whole grain rice and pasta	0.59081	2.80083	0.0549124	10.626	2.52447	0.0746485	135.599	0.672694	96.5371	1.17874	12.6515	1.38912	43.6596	32.2668	0.0353632	15.3964	0.157438	0.00717965	0.0653838	0.0253612	0.178469	3.53448	0.461835	4.68049	0.493366	12.0544	105.912	14.61	3.06658	1.26378	0.000920819	0	0.00249363	0	0.390498	4.89819	0.0031893	0	0	0	0	0.000920819	0
Whole grain cakes and pies	0.0388916	1.39172e-05	0.453649	43.2674	32.6404	0.179371	371.955	1.85588	61.3725	2.64498	30.1255	2.53873	134.564	143.376	0.268854	415.132	0.221611	0.145388	0.188772	0.466309	0.833828	105.758	0.845338	27.2123	2.50708	32.1372	211.249	131.473	48.7384	1.66016	0	0.0318514	0.0382296	0.0281532	0.241195	201.116	0.949215	0	0	0	0	0	0.0318514
Non-whole grain cakes and pies	0.34582	0.000138526	0.335393	55.7975	26.1997	0.153734	373.075	1.6417	76.371	2.13016	22.9603	2.07439	103.319	121.439	0.221521	290.35	0.209928	0.206616	0.0938534	1.72003	0.847599	67.0996	0.636443	33.0436	2.68496	19.0435	218.998	142.58	35.425	1.75399	0.00507545	0.0485778	0.00757008	0.0880706	1.31325	210.194	0.0319045	0	0.00479427	8.1735e-05	0.000281184	0	0.0485778
Whole grain snacks	0.0237489	1.23441e-05	0.702002	24.6731	7.04631	0.247722	477.647	8.70306	33.8026	2.59205	92.4988	2.24652	218.17	208.432	0.148664	683.816	0.181339	0.00846768	0.158686	0.145847	2.98023	25.8863	2.19604	70.5648	4.235	34.0126	250.853	206.202	49.0679	2.89889	0.0248538	0	0.00598563	0.0660512	12.809	95.8146	2.68394	0	0	0	0.0248538	0	0
Non-whole grain snacks	0.108583	8.10986e-05	0.464034	107.341	1.44171	0.154946	486.811	3.78606	117.429	2.99112	50.2077	3.18339	167.721	174.444	0.320948	877.9	0.278695	0.074736	0.190644	0.204806	2.30104	7.28906	1.06341	42.8637	3.03214	31.9164	253.858	207.014	39.1363	4.53534	0.00111676	0	0.0433731	0.057494	15.6353	45.3863	0.0229237	0	1.95069e-05	0	0.000643615	0.00045364	0
Grain mixtures	0.82369	0.000854877	0.325886	130.69	25.5995	0.116681	236.862	1.59652	70.471	1.81715	22.1886	2.20738	151.135	176.21	0.203047	316.793	0.204373	0.38444	0.109354	3.72234	0.614855	39.6549	1.34019	12.9526	1.30941	39.8989	97.3665	98.8923	38.0941	1.49092	0.16938	0.00122051	0.337049	0.391473	0.905084	68.7232	7.32006e-05	0.000231872	0.000621392	0.0139769	0.00236807	0.166018	0.00122051
Low fat grain mixtures	0.685427	0.331328	0.106777	18.2615	7.35785	0.0750772	90.483	0.873932	41.137	0.915347	11.4196	1.15106	41.9906	101.786	0.0650915	224.172	0.0913531	0.093847	0.0570592	2.11645	0.454269	13.9931	0.422731	5.27455	0.41311	13.3683	52.8631	23.9712	7.29097	0.596197	0.115402	0.000142247	0.0170326	0.190567	0.34354	15.2648	0.00284237	0.00137117	0.00135719	0.012428	0.00122558	0.111504	0.000142247
Citrus, melon and berry juice	0.581769	0.000321763	0.222684	8.80035	0.00112428	0.057468	42.421	0.200504	21.9364	0.364227	10.9617	0.291439	14.147	175.252	0.0268937	2.09949	0.061377	0.000151778	0.076486	34.4845	0.202382	8.36504	0.0736281	0.268246	0.0994071	2.38145	39.9358	1.21059	0.157063	0	0	0.401128	7.72043e-05	0	0	0.453457	0	0	0	0	0	0	0
Citrus, melon and berries	0.292017	0.673824	0.191103	15.5932	0	0.0399434	36.477	1.17015	14.4698	0.209796	10.2219	0.324118	12.7604	162.521	0.0242989	4.44634	0.0464207	2.36952e-05	0.0538338	28.1418	0.109805	45.7783	0.109036	0.369652	0.161275	2.9211	36.601	1.44531	0.214618	0.000140181	2.58935e-05	0.604879	7.43108e-05	0	0.000195514	1.00057	0	0	0	0	2.58935e-05	0	0.604879
Other fruit juice	0.266326	1.19968	0.120853	9.21257	0	0.032795	50.9694	0.186066	4.41714	0.32067	6.04811	0.183583	8.89639	125.067	0.0251129	2.80127	0.0277394	0	0.0487278	12.6865	0.0682346	1.43111	0.0483879	0.243156	0.0904185	1.05083	50.4639	0.933379	0.191764	0	0.000103716	0.399174	0	0	7.86561e-05	1.97715	0	0	0.000103716	0	0	0	0
Other fruits	0.376309	2.37502	0.238344	8.12686	0.0197104	0.0781743	75.9397	2.34009	10.6579	0.271856	13.8385	0.450049	18.9775	222.857	0.0511472	2.48413	0.0324855	9.12697e-05	0.150811	8.32418	0.31456	6.83509	0.12137	1.02225	0.1807	3.01071	73.8735	7.07986	1.31624	0.000343577	0.000152527	0.719997	0.000612718	0.000795184	0.0258658	4.80319	0	2.49487e-06	0	0	3.03671e-05	0.000119892	0.719997
Potatoes	0.351128	0.446733	0.219689	17.0227	3.19137	0.192116	305.139	3.15401	14.9447	0.910846	36.9128	2.50792	107.253	663.052	0.0637653	209.345	0.111772	0.0103046	0.381221	14.2959	2.17351	2.62349	0.517412	36.9539	2.13236	16.0547	142.329	151.014	36.1776	0.00841729	0.791402	0	0.00467574	0.0147287	7.06814	75.1095	0.00203148	0	0	0	0.772467	0.0187619	0
Low fat potatoes	0.247025	0.904259	0.098796	23.7472	2.99828	0.129464	98.6292	1.55432	10.5161	0.403678	19.3646	1.13018	52.288	323.464	0.0437519	73.7422	0.0941589	0.046852	0.231946	8.76793	0.160431	24.0174	0.306006	4.46138	0.53146	8.67586	69.0133	22.8692	8.08997	0.0073398	0.592027	0	0.0524551	0.0135631	0.0583941	17.9655	0	2.1136e-05	0	0	0.589082	0.00290002	0
Dark green vegetables	0.031011	0.0541204	0.336492	108.852	1.85554	0.118796	46.3764	2.8831	86.884	1.05643	24.2949	0.529227	43.2283	214.809	0.0958118	54.2708	0.0514056	0.0120707	0.146103	29.4995	1.58815	330.771	0.303389	3.79404	1.08936	9.47444	20.1086	22.3058	6.44717	0.0127231	0.617221	0	0.0131668	0	0	18.0769	0	0.616112	0	0	0	0.00110891	0
Orange vegetables	0.0206359	0.216677	0.163555	28.6178	2.22289	0.0681217	94.1599	2.65195	10.619	0.573325	12.6219	0.586139	31.2168	236.903	0.0490388	75.0558	0.051912	0.0113286	0.125043	6.65011	1.12349	656.252	0.208093	9.21958	1.03836	3.85744	62.2358	30.9017	8.16745	0	0.561945	0.0152768	0.00603878	0.00153299	0.702192	38.0595	0	0	0.561945	0	0	0	0.0152768
Dark green vegetables, no fat	0.0484662	0.508896	0.343357	64.1576	0	0.0721217	28.5702	2.91735	86.2391	1.01747	27.3981	0.516625	53.2593	262.512	0.112492	32.4734	0.0633771	0	0.151865	44.9615	1.31334	169.368	0.395621	0.295794	0.631237	10.5137	21.9638	2.53091	0.415871	0	0.774486	0	0	0	0	0	0	0.774486	0	0	0	0	0
Orange vegetables, no fat	0.0604717	0.235019	0.207807	31.4285	0.00140526	0.0605734	46.5219	2.84968	15.846	0.409674	13.7228	0.90397	35.8335	324.947	0.0628284	57.8701	0.0685841	0.000196737	0.15989	7.86078	0.716372	653.423	0.240894	0.865274	0.130014	4.13753	43.2367	2.10916	0.365914	0	0.682342	0	8.15965e-05	6.66094e-06	0	0.160661	0	0	0.682319	0	0	2.33133e-05	0
Other vegetables	0.0771866	4.35916e-05	0.408001	38.6516	1.60971	0.0783735	75.8819	2.33073	35.5303	0.714803	20.6424	0.760912	47.9788	195.662	0.0904925	97.8595	0.0782125	0.0234865	0.0930463	12.3373	0.412262	38.1429	0.383787	8.09067	1.14712	9.28487	42.9631	29.6108	7.43544	0.0203739	0.567463	0.0145075	0.0300901	6.59189e-05	0.347476	18.8532	0	0.0109713	2.25524e-05	0	0.179928	0.376545	0.0145075
Tomatoes	0.050042	0.525442	0.161399	34.7197	1.91113	0.108351	57.8858	1.057	10.2826	0.750122	13.3087	0.876163	41.0288	250.109	0.0670896	376.751	0.049461	0.0627256	0.092664	13.9916	1.54408	41.3692	0.232504	5.27474	0.525278	7.08112	34.5482	17.9552	4.39508	0.0726314	0.573009	0	0.0668249	0.00942831	0.0738261	13.9515	0	0	0.00466912	0.000452677	0.00427528	0.564476	0
Other vegetables, no fat	0.470227	0.357788	0.263066	20.6201	1.62082	0.0577802	41.741	1.54763	36.4832	0.588846	14.6587	0.573376	38.8392	189.005	0.0536464	114.878	0.0569884	0.0352416	0.0893501	11.3729	0.148499	30.5997	0.406491	1.38635	0.301859	7.87799	30.5866	7.46399	2.14083	0.00444426	0.647703	0.0113402	0	0.0435047	0.0221524	3.16708	0.000839521	0.0114392	0.00646762	0.000700389	0.138298	0.491568	0.0113402
Tomatoes, no fat	0.214113	0.000323849	0.283477	10.6058	0.456426	0.068779	21.8295	1.04974	14.8765	0.343366	10.3741	0.617658	23.4407	218.825	0.0229464	73.7465	0.0407296	0.00748593	0.0795519	13.3719	0.554192	39.5385	0.177986	1.34326	0.123217	3.88293	17.6198	3.06318	0.686751	0.0221462	0.508291	6.18253e-05	0.00165059	0.0074258	0.0024785	0.97749	8.19057e-05	6.34306e-05	0.00163828	0.000183426	0.00155169	0.505101	6.18253e-05
Mixed vegetables	0.0683813	0.718005	0.286298	48.3443	12.4	0.0604105	113.841	1.85842	25.2053	0.697135	14.3688	0.671135	54.2827	205.416	0.0794179	109.567	0.0650794	0.0558959	0.124875	16.9187	0.937182	134.906	0.360539	26.6431	3.13576	9.78838	39.8273	68.831	14.2853	0.0926855	0.653498	0.00469263	0.0683391	0.065127	5.90454	24.6008	0.0159578	0.0151133	0.0990241	0.00123247	0.0741254	0.465239	0.00469263
Mixed vegetables, no fat	0.0533797	5.861e-05	0.224047	18.6958	0.497486	0.0810377	53.3892	2.33943	22.883	0.76051	14.5809	0.853759	42.8003	195.126	0.0607856	142.74	0.0856639	0.0118502	0.10816	12.2089	0.392848	134.279	0.452088	1.18328	0.220904	9.5527	39.4192	7.83853	2.39329	0.0923695	0.583241	0	0	0.0185191	0.39939	1.9178	0	0.0309906	0.11127	0	0.270728	0.170056	0
Fats and oils	0.314597	1.26887	0.261131	27.0141	11.8849	0.0912388	224.408	0.827409	8.21728	0.571396	11.0177	0.624841	34.0069	160.078	0.112537	742.727	0.0423947	0.0762834	0.0965108	6.84352	2.09712	93.1411	0.268763	67.125	8.73623	6.85267	39.8079	184.666	40.4767	0.0883484	0.255485	0.00117853	0.032528	0.0412725	15.2235	52.4779	3.61354e-07	0.000373223	0	0	0	0.255142	0.00117853
Coffee	4.40385	0.462405	0.0201384	1.34825	0.0255998	0.00526899	6.9033	0.00179195	2.56792	0.018825	2.5716	0.0329834	2.43566	40.2211	0.0295074	2.07242	0.000483277	0.000996019	0.000807696	0.000966908	0.0102325	0.0880776	0.0147337	0.00780484	0.00170172	0.366347	4.91505	3.48072	0.0606276	0.000521309	0	0	0.00114139	0	0.00015469	4.08519	0.000220652	0	0	0	0	0	0
Soft drinks	7.05141	0.00207731	0.072111	4.90072	0.00969599	0.0119216	41.7277	0.0118524	0.423986	0.0527872	1.27332	0.01697	6.68927	5.73523	0.00320673	8.25762	0.00442232	0.0016465	0.00341347	3.47933	0.00543931	0.821751	0.0243454	0.0102595	0.00448048	0.142823	42.807	0.0734146	0.029273	0.000387669	2.37234e-05	0.0136537	0.00010728	0.000971353	0.000612607	39.3343	0	0	2.37234e-05	0	0	0	0.0136537
Low calorie soft drinks	0.840708	0.000236899	0.0796239	3.6399	0	0.0130553	5.87721	0.00636632	0.26972	0.0353039	1.26934	0.0232647	8.67916	7.8581	0.0149653	10.4531	0.00851935	0.00036337	0.00185584	2.07993	0.0164258	0.0369971	0.0197195	0.00866671	0.00175132	0.341971	5.38858	0.0211368	0.00352773	0.000642297	0	0.011113	0	0	0	2.66031	0	0	0	0	0	0	0.011113
Sugars	0.246947	9.05541e-05	0.331263	30.7712	2.3339	0.113339	318.598	0.945262	6.29182	0.50097	17.0975	0.414217	45.6826	116.075	0.0596135	69.7042	0.0259644	0.0741217	0.0266745	3.81915	0.419482	6.66886	0.465118	4.693	0.181597	7.58233	266.649	55.7747	25.4751	0.14223	5.81044e-05	0.0359686	0.053923	0.159158	3.1825	225.318	0.00578479	0	1.25961e-05	0	0	4.55083e-05	0.0359686
		Lower	4.3	1000	0	0.9	2800	39.2	400	8	420	16	700	4700	1.3	0	1.2	2.4	1.3	90	15	900	11	140	16.8	280	1260	560	0	10	3.5	2.5	3	7	36	0	5	0.428571	0.357143	0.5	1	1.21429	1.25
		Upper	4.3	2500	299.99	10	2800	10000000000	1000	45	10000000000	35	4000	10000000000	10000000000	3337	10000000000	10000000000	100	2000	1000	3000	40	280	33.6	980	1820	980	280	10000000000	10000000000	10000000000	10000000000	10000000000	10000000000	426	10000000000	10000000000	10000000000	10000000000	10000000000	10000000000	10000000000

## Sheet: FEMALE51_70
Food Group	Current	TFP	Cost	Calcium	Cholesterol	Copper	Energy	Fiber	Folate	Iron	Magnesium	Niacin	Phosphorus	Potassium	Riboflavin	Sodium	Thiamin	Vitamin B12	Vitamin B6	Vitamin C	Vitamin E	Vitamin A	Zinc	Calories from linoleic acid	Calories from linolenic acid	Calories from protein	Calories from carbohydrates	calories from fat	Calories from saturated fat	Servings of grains	Servings of vegetables	Servings of fruit	Servings of dairy	Servings of meat/protein	Servings of fats and oils	SOFASUG_tot_kcal	Servings of whole grains	Servings of dark green vegetables	Servings of orange vegetables	Servings of legumes (vegetables)	V_STARCY_py	V_OTHER_py	Servings of whole fruit
Milk	0.587614	0.00751782	0.0990669	112.23	11.6225	0.0112086	70.1136	0.00323597	5.05037	0.0428631	9.95123	0.109834	93.1717	148.16	0.178142	45.8517	0.0395961	0.428785	0.0392772	0.0531794	0.0859115	33.4926	0.402355	1.19267	0.6953	12.9883	20.5465	37.0888	22.0016	0.000310833	0.000313363	0.000221155	0.387615	7.08148e-06	0.00323956	33.1552	0	3.43958e-05	1.68607e-07	0	1.90525e-05	0.000259578	0.000221155
Low fat milk	1.13967	7.1664	0.0708304	120.693	6.19548	0.0123209	47.7256	0.00173805	5.19646	0.0326927	11.1977	0.0912304	96.825	153.651	0.180143	42.9963	0.036833	0.469015	0.0400372	0.188839	0.0232685	53.6463	0.44172	0.387357	0.0773068	13.5277	21.359	12.7238	8.22576	0	0	0.00152124	0.409551	0	0	12.0719	0	0	0	0	0	0	0.00152124
Cheese	0.147194	0.00128993	0.599266	572.338	70.9176	0.0519863	307.151	0.0273334	12.1394	0.50202	26.0082	0.163063	468.781	172.986	0.389866	916.192	0.0507412	1.09418	0.0773684	0.0891967	0.23283	182.976	2.76305	5.00961	1.93916	83.6314	19.9061	203.366	125.381	0.0234443	0.00228214	0.000214374	1.82626	0.0047739	0.0013673	169.382	0	0	0	0	0	0.00229678	0.000214374
Milk-based desserts	0.52495	0.00417817	0.21199	115.782	20.8786	0.0614026	131.462	0.579184	8.96459	0.327855	15.716	0.321962	98.881	174.27	0.190386	64.5188	0.0502832	0.365614	0.063096	1.46844	0.245442	72.1126	0.58998	2.18292	0.791333	13.4574	68.4917	52.6878	31.3595	0.0730463	8.24097e-05	0.00169163	0.298786	0.0172115	0.157762	82.9507	0.0017223	0	0	0	8.24097e-05	0	0.00169163
Low fat milk-based desserts	0.26649	0.00517004	0.262724	107.327	5.0786	0.118581	92.5672	0.628884	15.8981	0.813248	23.1862	0.771639	101.274	184.163	0.176127	51.5694	0.0896317	0.400881	0.0947954	2.65328	0.564857	69.1878	0.813618	1.71063	0.24051	14.7206	63.3205	15.7893	8.1903	0.0545389	0	0.0125215	0.336603	0.0207006	0.305889	40.5543	0	0	0	0	0	0	0.0125215
Low cost red meat	0.160156	0.0740259	0.513304	24.0837	89.1727	0.0794952	277.682	0.006404	9.74678	2.37931	19.5847	4.69714	187.177	288.167	0.179591	101.64	0.0641586	2.63539	0.340814	0.0244101	0.428426	0.0327675	5.96454	4.11906	0.725504	100.413	0.432764	170.034	66.0955	0.0066872	4.20679e-05	0	0	3.14115	0.0010002	81.1779	0	0	0	0	0	4.20679e-05	0
Regular cost red meat	0.107321	0.00171351	0.922291	17.3745	88.071	0.115854	322.909	0.130563	12.2424	2.17854	26.3678	5.09379	258.698	383.807	0.251032	518.818	0.290888	1.81945	0.341938	0.179756	0.258672	3.25699	4.3559	14.0795	1.5814	117.209	7.21675	190.333	69.4073	0.0805207	0.000242928	0	0.00156994	2.91361	0.299	105.855	0.00147658	0	0	0	0	0.000242928	0
Low cost lean red meat	0.0518747	0.21569	0.49587	18.0753	74.6431	0.335941	177.452	0.140005	11.0227	1.78408	21.3961	5.59252	232.496	339.381	0.359069	890.999	0.58544	2.02081	0.379912	0.173059	0.399744	110.394	2.83898	9.43544	1.31579	94.4393	9.13422	67.562	21.4389	0.148198	0.000278822	0	0.000241665	3.31668	0.76322	6.07301	0	0	0	0	0	0.000278822	0
Regular cost lean red meat	0.19854	0.00857027	1.25105	13.2267	84.3457	0.113771	212.975	0.0436126	9.2999	2.43005	28.1463	5.14999	237.862	407.535	0.288299	76.709	0.338853	2.11028	0.450548	0.174745	0.217778	1.12188	4.91371	6.30865	0.54531	118.096	2.97733	83.6758	30.1982	0.0547026	0	0	0.000456905	3.42212	0.280696	12.3772	0	0	0	0	0	0	0
Low cost fish	0.0041223	0.000341641	0.603182	53.4446	81.5141	0.267114	215.394	0.491098	26.1411	1.02532	31.3632	2.49608	203.064	284.738	0.168404	209.972	0.21206	2.30696	0.151976	0.683386	1.06984	32.3709	1.92451	24.4115	2.30292	63.8021	38.5775	109.09	24.5519	0.632464	0.00256454	0.000483336	0.0407884	2.35923	0.356651	60.9452	0	0.000122494	0	0	0	0.00244204	0.000483336
Regular cost fish	0.171659	0.0072451	0.996189	49.4897	93.3441	0.125718	211.911	0.316103	21.4527	1.50571	35.6351	3.77369	258.808	339.032	0.128725	135.594	0.178014	1.99174	0.22016	1.61947	1.22389	45.5877	1.0215	25.1313	2.78682	81.9514	26.2712	99.0356	19.8823	0.476694	0	0.0053342	0.00656033	2.79324	0.195839	54.5076	0	0	0	0	0	0	0.0053342
Low cost lean fish	0.0089666	0.29164	0.388427	37.7452	19.3773	0.0642366	81.6539	0.316291	8.10194	0.931808	17.5009	4.76861	106.709	187.901	0.0767188	313.305	0.0345506	2.70592	0.15437	1.58321	0.370073	20.4546	0.481763	2.86522	0.270833	47.3239	13.2731	18.6661	5.73825	0.108696	0.105694	0	0.0295037	1.55248	0.355336	7.17231	0	0.00753433	0	0	0.0511594	0.0471516	0
Regular cost lean fish	0.0224431	0.00077286	1.53157	72.2908	119.668	0.323155	130.632	0.0037067	16.7908	1.70202	42.469	4.49683	248.53	306.155	0.0996236	422.965	0.0734064	2.72316	0.176387	1.34241	1.42759	35.6848	1.80993	2.56283	0.432054	92.4148	1.83085	30.3453	6.01892	0.00422823	0	0.00188742	4.41097e-05	3.46554	0.211026	2.58403	0	0	0	0	0	0	0.00188742
Low cost poultry	0.047165	0.00106464	0.35821	17.3969	99.0715	0.090405	261.73	0.236175	32.8638	1.68793	21.1238	5.62956	160.109	205.684	0.2494	78.1879	0.113051	0.510121	0.280942	0.263929	0.53188	77.5954	2.25502	33.8417	2.48957	91.6275	27.6155	136.473	32.2643	0.552692	0	0	0.00600427	2.66581	0	63.6891	0	0	0	0	0	0	0
Regular cost poultry	0.0930201	0.00166189	0.579926	17.169	85.0203	0.0731601	265.85	0.19531	18.2635	1.40344	21.9856	7.64696	167.202	207.848	0.173069	88.4931	0.0996235	0.281772	0.390358	0.00922789	0.492503	33.673	1.66428	31.9977	2.34027	99.0222	22.5105	138.153	33.8245	0.449886	0	5.0676e-05	0.00480039	2.73565	0.0092032	70.6024	0	0	0	0	0	0	5.0676e-05
Low cost lean poultry	0.0143377	0.778405	0.380615	15.6286	135.694	0.115469	161.064	0.20544	32.3382	2.00583	18.9787	4.81148	171.166	243.085	0.269532	117.878	0.0684055	1.07991	0.304036	2.46995	0.292298	188.147	2.79437	10.8328	0.529258	92.6293	6.4751	57.0522	16.0251	0.000164188	0.104093	0	0	2.91244	0	0.810869	0	0	0.0131069	0	0.0778793	0.0131069	0
Regular cost lean poultry	0.187651	0.0148019	0.601353	14.6358	75.6103	0.0630506	227.766	0	19.3711	1.09553	24.2924	8.21158	222.906	256.608	0.151926	231.955	0.0805622	0.302385	0.387736	0	0.658335	10.8212	1.62704	16.2394	1.0699	97.6919	21.9911	102.985	25.0005	0.421166	0	0	0	2.97801	6.09108	5.60967	0	0	0	0	0	0	0
Lunch meat	0.0790523	0.000473295	0.479832	24.5786	66.2366	0.116759	325.613	0.319596	4.37573	1.48857	14.6202	3.50713	144.812	217.768	0.189895	1016.1	0.210683	1.59361	0.203227	0.675414	0.294479	41.0744	2.42349	18.9721	1.76388	58.7055	11.0183	252.297	92.8475	0.000104099	0	0	0.00135469	2.7979	0.174532	167.755	0	0	0	0	0	0	0
Low fat lunch meat	0.0875254	0.00108669	0.608578	21.2759	53.8556	0.0808352	166.528	0.0441399	4.74608	1.26187	17.6215	4.59754	195.979	278.5	0.211372	1059.42	0.463453	0.668397	0.307715	0.295052	0.23563	5.20688	2.00452	10.1961	0.907162	72.6507	12.0374	78.0892	24.9336	0	4.84068e-05	0	0	3.47513	0.000986801	14.8746	0	0	0	0	0	4.84068e-05	0
Eggs	0.258584	0.00807764	0.219043	72.7591	337.958	0.0794733	177.958	0.0646116	32.1475	1.52272	12.6724	0.379264	185.129	153.259	0.414469	240.04	0.0835877	0.971831	0.130115	0.358962	1.11559	137.844	1.1161	20.0706	1.3143	47.6151	10.4129	116.923	36.1512	0.0632019	0.0119814	0.000164005	0.0968	1.72787	0.588985	60.3887	0	0	0	0	0.00295837	0.00904141	0.000164005
Meat mixtures	0.382204	0.0050971	0.383988	72.6623	41.0489	0.104887	226.012	0.903707	46.2964	1.74107	18.8141	3.35238	129.955	206.103	0.186153	391.598	0.137854	0.816118	0.182354	2.48294	0.562037	27.8161	2.02487	17.0683	1.88391	51.7459	62.687	109.577	37.1658	1.02877	0.147759	0.00131938	0.0838505	1.1879	2.10412	59.2402	0.00230838	0.00338762	0.00412054	0.000169372	0.0150692	0.125155	0.00131938
Low fat meat mixtures	0.470293	0.00829632	1.57999	20.9429	25.8492	0.104184	111.143	1.14048	19.2453	1.1718	17.2409	2.63747	87.6274	225.922	0.100618	260.057	0.0836661	0.557619	0.167911	5.38454	0.634513	31.7522	1.31473	8.77737	0.938466	37.1708	33.2556	40.1852	10.8482	0.167133	0.239431	0.00340187	0.00223381	1.06181	1.40237	8.34281	0.000169333	0.00540096	0.0157535	0.0164525	0.0638539	0.154455	0.00340187
Legumes	0.316412	1.2044	0.17481	36.9402	2.80927	0.207513	136.459	4.91386	69.846	1.75611	38.1414	0.734896	111.291	308.88	0.0750249	210.316	0.136853	0.10821	0.132595	1.57108	0.689254	7.38204	1.2372	13.6855	1.97575	27.4938	69.8117	42.9749	9.38534	0.0151735	0.468071	9.32868e-05	0.000551902	0.156503	0.630054	30.1668	0.00177507	0.00240229	0.00329369	0.426315	0.00139466	0.0346707	9.32868e-05
Nuts and seeds	0.0920975	0.290108	0.421587	65.6867	0	0.82861	537.238	6.35926	78.3262	3.09109	190.152	8.90436	414.264	599.093	0.164357	389.33	0.236152	0	0.363763	0.679802	7.58922	1.3978	3.39672	122.76	1.41172	85.4808	81.3933	409.204	66.8827	0.0310684	0	0.0158082	0	6.53372	28.8906	10.5085	0	0	0	0	0	0	0.0158082
Whole grain breads	0.0248473	0.284429	0.30095	66.5763	4.52582	0.249747	270.737	6.22336	90.7663	3.10116	75.6644	3.8114	199.234	288.482	0.246056	445.948	0.291579	0.0534043	0.232775	0.0918611	0.625522	4.25554	1.50907	17.9992	1.93661	36.1081	197.49	47.9046	8.74401	3.25934	0	0.00184027	0	0	2.45167	32.9728	2.47788	0	0	0	0	0	0.00184027
Non-whole grain breads	0.755139	0.0155712	0.243667	120.639	6.61868	0.18065	276.632	2.99679	147.718	3.05274	29.2098	3.63074	154.499	130.334	0.295047	517.071	0.382294	0.108904	0.095278	0.0646531	0.353473	12.5602	0.769457	14.6419	1.29206	32.0607	195.389	48.5264	10.241	3.53577	0.00026611	0.00477479	0.00213373	0.014068	1.38657	33.9962	0.103967	1.67176e-05	8.1055e-06	0.000383209	9.56541e-05	0.000145633	0.00477479
Non-whole grain cereals	0.166153	0.00145289	0.204214	88.2898	1.9885	0.0756847	240.022	2.10456	454.431	11.4324	21.151	9.728	80.7115	93.2896	0.841957	379.578	0.744175	2.68775	0.992428	12.9426	0.45223	260.791	2.93224	4.75431	0.308005	15.4049	210.269	21.2396	6.65776	1.6636	0	0.0017263	0.0116837	0.00812942	0.195175	67.2451	0.0886872	0	0	0	0	0	0.0017263
Whole grain low calorie cereals	0.153341	0.135223	0.204331	97.1194	1.56935	0.105281	152.394	3.58974	222.502	6.30432	54.3051	3.80331	158.613	160.474	0.345304	182.04	0.339801	1.04569	0.438848	4.33924	0.217581	110.923	2.99351	6.43365	0.338062	21.7421	117.155	21.6554	5.75301	1.52653	0	0.000354517	0	0	0.0114492	3.2844	0.928001	0	0	0	0	0	0.000354517
Whole grain cereals	0.160887	0.0133239	0.274222	110.243	1.45474	0.157024	217.878	4.45755	348.281	9.79538	57.0972	7.92477	180	197.548	0.695354	247.027	0.620742	2.16642	0.850946	6.19682	1.34785	231.145	4.50587	9.38068	0.603313	21.7218	175.934	32.6255	8.15137	1.49411	0	0.0209646	0	0.0297844	0.340967	60.8466	1.13858	0	0	0	0	0	0.0209646
Whole grain rice and pasta	0.0245778	2.66618	0.0789557	9.81006	0	0.0997398	112.516	1.78647	5.04468	0.427406	41.964	1.49987	81.9946	45.5256	0.0329569	6.5876	0.0961775	0	0.138518	0	0.0846529	0.440285	0.659972	4.18839	0.262747	10.4926	90.4625	11.0496	1.98253	1.04313	0	0	0	0	0	1.58075	1.04313	0	0	0	0	0	0
Non-whole grain rice and pasta	0.652315	1.3585	0.0548093	10.626	2.52447	0.0746485	135.599	0.672694	96.5371	1.17874	12.6515	1.38912	43.6596	32.2668	0.0353632	15.3964	0.157438	0.00717965	0.0653838	0.0253612	0.178469	3.53448	0.461835	4.68049	0.493366	12.0544	105.912	14.61	3.06658	1.26378	0.000920819	0	0.00249363	0	0.390498	4.89819	0.0031893	0	0	0	0	0.000920819	0
Whole grain cakes and pies	0.0283762	0.000220953	0.630381	43.2674	32.6404	0.179371	371.955	1.85588	61.3725	2.64498	30.1255	2.53873	134.564	143.376	0.268854	415.132	0.221611	0.145388	0.188772	0.466309	0.833828	105.758	0.845338	27.2123	2.50708	32.1372	211.249	131.473	48.7384	1.66016	0	0.0318514	0.0382296	0.0281532	0.241195	201.116	0.949215	0	0	0	0	0	0.0318514
Non-whole grain cakes and pies	0.26898	0.00164535	0.370526	55.7975	26.1997	0.153734	373.075	1.6417	76.371	2.13016	22.9603	2.07439	103.319	121.439	0.221521	290.35	0.209928	0.206616	0.0938534	1.72003	0.847599	67.0996	0.636443	33.0436	2.68496	19.0435	218.998	142.58	35.425	1.75399	0.00507545	0.0485778	0.00757008	0.0880706	1.31325	210.194	0.0319045	0	0.00479427	8.1735e-05	0.000281184	0	0.0485778
Whole grain snacks	0.0570501	0.00304449	0.568835	24.6731	7.04631	0.247722	477.647	8.70306	33.8026	2.59205	92.4988	2.24652	218.17	208.432	0.148664	683.816	0.181339	0.00846768	0.158686	0.145847	2.98023	25.8863	2.19604	70.5648	4.235	34.0126	250.853	206.202	49.0679	2.89889	0.0248538	0	0.00598563	0.0660512	12.809	95.8146	2.68394	0	0	0	0.0248538	0	0
Non-whole grain snacks	0.107688	0.282575	0.552063	107.341	1.44171	0.154946	486.811	3.78606	117.429	2.99112	50.2077	3.18339	167.721	174.444	0.320948	877.9	0.278695	0.074736	0.190644	0.204806	2.30104	7.28906	1.06341	42.8637	3.03214	31.9164	253.858	207.014	39.1363	4.53534	0.00111676	0	0.0433731	0.057494	15.6353	45.3863	0.0229237	0	1.95069e-05	0	0.000643615	0.00045364	0
Grain mixtures	0.507078	0.00702978	0.241348	130.69	25.5995	0.116681	236.862	1.59652	70.471	1.81715	22.1886	2.20738	151.135	176.21	0.203047	316.793	0.204373	0.38444	0.109354	3.72234	0.614855	39.6549	1.34019	12.9526	1.30941	39.8989	97.3665	98.8923	38.0941	1.49092	0.16938	0.00122051	0.337049	0.391473	0.905084	68.7232	7.32006e-05	0.000231872	0.000621392	0.0139769	0.00236807	0.166018	0.00122051
Low fat grain mixtures	0.324733	0.00485677	0.231658	18.2615	7.35785	0.0750772	90.483	0.873932	41.137	0.915347	11.4196	1.15106	41.9906	101.786	0.0650915	224.172	0.0913531	0.093847	0.0570592	2.11645	0.454269	13.9931	0.422731	5.27455	0.41311	13.3683	52.8631	23.9712	7.29097	0.596197	0.115402	0.000142247	0.0170326	0.190567	0.34354	15.2648	0.00284237	0.00137117	0.00135719	0.012428	0.00122558	0.111504	0.000142247
Citrus, melon and berry juice	0.641859	0.0332343	0.213453	8.80035	0.00112428	0.057468	42.421	0.200504	21.9364	0.364227	10.9617	0.291439	14.147	175.252	0.0268937	2.09949	0.061377	0.000151778	0.076486	34.4845	0.202382	8.36504	0.0736281	0.268246	0.0994071	2.38145	39.9358	1.21059	0.157063	0	0	0.401128	7.72043e-05	0	0	0.453457	0	0	0	0	0	0	0
Citrus, melon and berries	0.46097	2.70261	0.198796	15.5932	0	0.0399434	36.477	1.17015	14.4698	0.209796	10.2219	0.324118	12.7604	162.521	0.0242989	4.44634	0.0464207	2.36952e-05	0.0538338	28.1418	0.109805	45.7783	0.109036	0.369652	0.161275	2.9211	36.601	1.44531	0.214618	0.000140181	2.58935e-05	0.604879	7.43108e-05	0	0.000195514	1.00057	0	0	0	0	2.58935e-05	0	0.604879
Other fruit juice	0.174819	0.266766	0.0977624	9.21257	0	0.032795	50.9694	0.186066	4.41714	0.32067	6.04811	0.183583	8.89639	125.067	0.0251129	2.80127	0.0277394	0	0.0487278	12.6865	0.0682346	1.43111	0.0483879	0.243156	0.0904185	1.05083	50.4639	0.933379	0.191764	0	0.000103716	0.399174	0	0	7.86561e-05	1.97715	0	0	0.000103716	0	0	0	0
Other fruits	0.608025	0.445974	0.224328	8.12686	0.0197104	0.0781743	75.9397	2.34009	10.6579	0.271856	13.8385	0.450049	18.9775	222.857	0.0511472	2.48413	0.0324855	9.12697e-05	0.150811	8.32418	0.31456	6.83509	0.12137	1.02225	0.1807	3.01071	73.8735	7.07986	1.31624	0.000343577	0.000152527	0.719997	0.000612718	0.000795184	0.0258658	4.80319	0	2.49487e-06	0	0	3.03671e-05	0.000119892	0.719997
Potatoes	0.233025	0.908868	0.261788	17.0227	3.19137	0.192116	305.139	3.15401	14.9447	0.910846	36.9128	2.50792	107.253	663.052	0.0637653	209.345	0.111772	0.0103046	0.381221	14.2959	2.17351	2.62349	0.517412	36.9539	2.13236	16.0547	142.329	151.014	36.1776	0.00841729	0.791402	0	0.00467574	0.0147287	7.06814	75.1095	0.00203148	0	0	0	0.772467	0.0187619	0
Low fat potatoes	0.344624	0.00835791	0.109033	23.7472	2.99828	0.129464	98.6292	1.55432	10.5161	0.403678	19.3646	1.13018	52.288	323.464	0.0437519	73.7422	0.0941589	0.046852	0.231946	8.76793	0.160431	24.0174	0.306006	4.46138	0.53146	8.67586	69.0133	22.8692	8.08997	0.0073398	0.592027	0	0.0524551	0.0135631	0.0583941	17.9655	0	2.1136e-05	0	0	0.589082	0.00290002	0
Dark green vegetables	0.106193	0.0121806	0.371183	108.852	1.85554	0.118796	46.3764	2.8831	86.884	1.05643	24.2949	0.529227	43.2283	214.809	0.0958118	54.2708	0.0514056	0.0120707	0.146103	29.4995	1.58815	330.771	0.303389	3.79404	1.08936	9.47444	20.1086	22.3058	6.44717	0.0127231	0.617221	0	0.0131668	0	0	18.0769	0	0.616112	0	0	0	0.00110891	0
Orange vegetables	0.0253856	0.00187869	0.169708	28.6178	2.22289	0.0681217	94.1599	2.65195	10.619	0.573325	12.6219	0.586139	31.2168	236.903	0.0490388	75.0558	0.051912	0.0113286	0.125043	6.65011	1.12349	656.252	0.208093	9.21958	1.03836	3.85744	62.2358	30.9017	8.16745	0	0.561945	0.0152768	0.00603878	0.00153299	0.702192	38.0595	0	0	0.561945	0	0	0	0.0152768
Dark green vegetables, no fat	0.162802	1.18934	0.351624	64.1576	0	0.0721217	28.5702	2.91735	86.2391	1.01747	27.3981	0.516625	53.2593	262.512	0.112492	32.4734	0.0633771	0	0.151865	44.9615	1.31334	169.368	0.395621	0.295794	0.631237	10.5137	21.9638	2.53091	0.415871	0	0.774486	0	0	0	0	0	0	0.774486	0	0	0	0	0
Orange vegetables, no fat	0.0800318	0.198544	0.234773	31.4285	0.00140526	0.0605734	46.5219	2.84968	15.846	0.409674	13.7228	0.90397	35.8335	324.947	0.0628284	57.8701	0.0685841	0.000196737	0.15989	7.86078	0.716372	653.423	0.240894	0.865274	0.130014	4.13753	43.2367	2.10916	0.365914	0	0.682342	0	8.15965e-05	6.66094e-06	0	0.160661	0	0	0.682319	0	0	2.33133e-05	0
Other vegetables	0.28087	0.00428572	0.274079	38.6516	1.60971	0.0783735	75.8819	2.33073	35.5303	0.714803	20.6424	0.760912	47.9788	195.662	0.0904925	97.8595	0.0782125	0.0234865	0.0930463	12.3373	0.412262	38.1429	0.383787	8.09067	1.14712	9.28487	42.9631	29.6108	7.43544	0.0203739	0.567463	0.0145075	0.0300901	6.59189e-05	0.347476	18.8532	0	0.0109713	2.25524e-05	0	0.179928	0.376545	0.0145075
Tomatoes	0.228977	1.07775	0.13996	34.7197	1.91113	0.108351	57.8858	1.057	10.2826	0.750122	13.3087	0.876163	41.0288	250.109	0.0670896	376.751	0.049461	0.0627256	0.092664	13.9916	1.54408	41.3692	0.232504	5.27474	0.525278	7.08112	34.5482	17.9552	4.39508	0.0726314	0.573009	0	0.0668249	0.00942831	0.0738261	13.9515	0	0	0.00466912	0.000452677	0.00427528	0.564476	0
Other vegetables, no fat	0.673326	0.00966737	0.246112	20.6201	1.62082	0.0577802	41.741	1.54763	36.4832	0.588846	14.6587	0.573376	38.8392	189.005	0.0536464	114.878	0.0569884	0.0352416	0.0893501	11.3729	0.148499	30.5997	0.406491	1.38635	0.301859	7.87799	30.5866	7.46399	2.14083	0.00444426	0.647703	0.0113402	0	0.0435047	0.0221524	3.16708	0.000839521	0.0114392	0.00646762	0.000700389	0.138298	0.491568	0.0113402
Tomatoes, no fat	0.331247	0.00808198	0.232683	10.6058	0.456426	0.068779	21.8295	1.04974	14.8765	0.343366	10.3741	0.617658	23.4407	218.825	0.0229464	73.7465	0.0407296	0.00748593	0.0795519	13.3719	0.554192	39.5385	0.177986	1.34326	0.123217	3.88293	17.6198	3.06318	0.686751	0.0221462	0.508291	6.18253e-05	0.00165059	0.0074258	0.0024785	0.97749	8.19057e-05	6.34306e-05	0.00163828	0.000183426	0.00155169	0.505101	6.18253e-05
Mixed vegetables	0.138331	1.45248	0.162934	48.3443	12.4	0.0604105	113.841	1.85842	25.2053	0.697135	14.3688	0.671135	54.2827	205.416	0.0794179	109.567	0.0650794	0.0558959	0.124875	16.9187	0.937182	134.906	0.360539	26.6431	3.13576	9.78838	39.8273	68.831	14.2853	0.0926855	0.653498	0.00469263	0.0683391	0.065127	5.90454	24.6008	0.0159578	0.0151133	0.0990241	0.00123247	0.0741254	0.465239	0.00469263
Mixed vegetables, no fat	0.0524531	0.001455	0.204396	18.6958	0.497486	0.0810377	53.3892	2.33943	22.883	0.76051	14.5809	0.853759	42.8003	195.126	0.0607856	142.74	0.0856639	0.0118502	0.10816	12.2089	0.392848	134.279	0.452088	1.18328	0.220904	9.5527	39.4192	7.83853	2.39329	0.0923695	0.583241	0	0	0.0185191	0.39939	1.9178	0	0.0309906	0.11127	0	0.270728	0.170056	0
Fats and oils	0.32189	0.00615055	0.260097	27.0141	11.8849	0.0912388	224.408	0.827409	8.21728	0.571396	11.0177	0.624841	34.0069	160.078	0.112537	742.727	0.0423947	0.0762834	0.0965108	6.84352	2.09712	93.1411	0.268763	67.125	8.73623	6.85267	39.8079	184.666	40.4767	0.0883484	0.255485	0.00117853	0.032528	0.0412725	15.2235	52.4779	3.61354e-07	0.000373223	0	0	0	0.255142	0.00117853
Coffee	7.2631	0.762625	0.0201388	1.34825	0.0255998	0.00526899	6.9033	0.00179195	2.56792	0.018825	2.5716	0.0329834	2.43566	40.2211	0.0295074	2.07242	0.000483277	0.000996019	0.000807696	0.000966908	0.0102325	0.0880776	0.0147337	0.00780484	0.00170172	0.366347	4.91505	3.48072	0.0606276	0.000521309	0	0	0.00114139	0	0.00015469	4.08519	0.000220652	0	0	0	0	0	0
Soft drinks	2.90305	0.01513	0.0686574	4.90072	0.00969599	0.0119216	41.7277	0.0118524	0.423986	0.0527872	1.27332	0.01697	6.68927	5.73523	0.00320673	8.25762	0.00442232	0.0016465	0.00341347	3.47933	0.00543931	0.821751	0.0243454	0.0102595	0.00448048	0.142823	42.807	0.0734146	0.029273	0.000387669	2.37234e-05	0.0136537	0.00010728	0.000971353	0.000612607	39.3343	0	0	2.37234e-05	0	0	0	0.0136537
Low calorie soft drinks	1.89408	0.0249189	0.058256	3.6399	0	0.0130553	5.87721	0.00636632	0.26972	0.0353039	1.26934	0.0232647	8.67916	7.8581	0.0149653	10.4531	0.00851935	0.00036337	0.00185584	2.07993	0.0164258	0.0369971	0.0197195	0.00866671	0.00175132	0.341971	5.38858	0.0211368	0.00352773	0.000642297	0	0.011113	0	0	0	2.66031	0	0	0	0	0	0	0.011113
Sugars	0.21267	0.00133788	0.48121	30.7712	2.3339	0.113339	318.598	0.945262	6.29182	0.50097	17.0975	0.414217	45.6826	116.075	0.0596135	69.7042	0.0259644	0.0741217	0.0266745	3.81915	0.419482	6.66886	0.465118	4.693	0.181597	7.58233	266.649	55.7747	25.4751	0.14223	5.81044e-05	0.0359686	0.053923	0.159158	3.1825	225.318	0.00578479	0	1.25961e-05	0	0	4.55083e-05	0.0359686
		Lower	3.81	1200	0	0.9	2200	30.8	400	8	320	14	700	4700	1.1	0	1.1	2.4	1.5	75	15	700	8	110	13.2	220	990	440	0	7	3	2	3	6	29	0	3.5	0.428571	0.285714	0.428571	0.857143	1	1
		Upper	3.81	2500	299.99	10	2200	10000000000	1000	45	10000000000	35	4000	10000000000	10000000000	2300	10000000000	10000000000	100	2000	1000	3000	40	220	26.4	770	1430	770	220	10000000000	10000000000	10000000000	10000000000	10000000000	10000000000	290	10000000000	10000000000	10000000000	10000000000	10000000000	10000000000	10000000000

## Sheet: MALE51_70
Food Group	Current	TFP	Cost	Calcium	Cholesterol	Copper	Energy	Fiber	Folate	Iron	Magnesium	Niacin	Phosphorus	Potassium	Riboflavin	Sodium	Thiamin	Vitamin B12	Vitamin B6	Vitamin C	Vitamin E	Vitamin A	Zinc	Calories from linoleic acid	Calories from linolenic acid	Calories from protein	Calories from carbohydrates	calories from fat	Calories from saturated fat	Servings of grains	Servings of vegetables	Servings of fruit	Servings of dairy	Servings of meat/protein	Servings of fats and oils	SOFASUG_tot_kcal	Servings of whole grains	Servings of dark green vegetables	Servings of orange vegetables	Servings of legumes (vegetables)	V_STARCY_py	V_OTHER_py	Servings of whole fruit
Milk	0.840119	0.0970532	0.0897979	112.23	11.6225	0.0112086	70.1136	0.00323597	5.05037	0.0428631	9.95123	0.109834	93.1717	148.16	0.178142	45.8517	0.0395961	0.428785	0.0392772	0.0531794	0.0859115	33.4926	0.402355	1.19267	0.6953	12.9883	20.5465	37.0888	22.0016	0.000310833	0.000313363	0.000221155	0.387615	7.08148e-06	0.00323956	33.1552	0	3.43958e-05	1.68607e-07	0	1.90525e-05	0.000259578	0.000221155
Low fat milk	1.34304	7.04307	0.0775567	120.693	6.19548	0.0123209	47.7256	0.00173805	5.19646	0.0326927	11.1977	0.0912304	96.825	153.651	0.180143	42.9963	0.036833	0.469015	0.0400372	0.188839	0.0232685	53.6463	0.44172	0.387357	0.0773068	13.5277	21.359	12.7238	8.22576	0	0	0.00152124	0.409551	0	0	12.0719	0	0	0	0	0	0	0.00152124
Cheese	0.180019	0.0135834	0.667515	572.338	70.9176	0.0519863	307.151	0.0273334	12.1394	0.50202	26.0082	0.163063	468.781	172.986	0.389866	916.192	0.0507412	1.09418	0.0773684	0.0891967	0.23283	182.976	2.76305	5.00961	1.93916	83.6314	19.9061	203.366	125.381	0.0234443	0.00228214	0.000214374	1.82626	0.0047739	0.0013673	169.382	0	0	0	0	0	0.00229678	0.000214374
Milk-based desserts	0.408183	0.0238828	0.279561	115.782	20.8786	0.0614026	131.462	0.579184	8.96459	0.327855	15.716	0.321962	98.881	174.27	0.190386	64.5188	0.0502832	0.365614	0.063096	1.46844	0.245442	72.1126	0.58998	2.18292	0.791333	13.4574	68.4917	52.6878	31.3595	0.0730463	8.24097e-05	0.00169163	0.298786	0.0172115	0.157762	82.9507	0.0017223	0	0	0	8.24097e-05	0	0.00169163
Low fat milk-based desserts	0.18322	0.0204609	0.140109	107.327	5.0786	0.118581	92.5672	0.628884	15.8981	0.813248	23.1862	0.771639	101.274	184.163	0.176127	51.5694	0.0896317	0.400881	0.0947954	2.65328	0.564857	69.1878	0.813618	1.71063	0.24051	14.7206	63.3205	15.7893	8.1903	0.0545389	0	0.0125215	0.336603	0.0207006	0.305889	40.5543	0	0	0	0	0	0	0.0125215
Low cost red meat	0.296062	0.0389479	0.493924	24.0837	89.1727	0.0794952	277.682	0.006404	9.74678	2.37931	19.5847	4.69714	187.177	288.167	0.179591	101.64	0.0641586	2.63539	0.340814	0.0244101	0.428426	0.0327675	5.96454	4.11906	0.725504	100.413	0.432764	170.034	66.0955	0.0066872	4.20679e-05	0	0	3.14115	0.0010002	81.1779	0	0	0	0	0	4.20679e-05	0
Regular cost red meat	0.0676479	0.00493399	0.859929	17.3745	88.071	0.115854	322.909	0.130563	12.2424	2.17854	26.3678	5.09379	258.698	383.807	0.251032	518.818	0.290888	1.81945	0.341938	0.179756	0.258672	3.25699	4.3559	14.0795	1.5814	117.209	7.21675	190.333	69.4073	0.0805207	0.000242928	0	0.00156994	2.91361	0.299	105.855	0.00147658	0	0	0	0	0.000242928	0
Low cost lean red meat	0.0329061	0.241165	0.388827	18.0753	74.6431	0.335941	177.452	0.140005	11.0227	1.78408	21.3961	5.59252	232.496	339.381	0.359069	890.999	0.58544	2.02081	0.379912	0.173059	0.399744	110.394	2.83898	9.43544	1.31579	94.4393	9.13422	67.562	21.4389	0.148198	0.000278822	0	0.000241665	3.31668	0.76322	6.07301	0	0	0	0	0	0.000278822	0
Regular cost lean red meat	0.18668	0.0149532	1.28905	13.2267	84.3457	0.113771	212.975	0.0436126	9.2999	2.43005	28.1463	5.14999	237.862	407.535	0.288299	76.709	0.338853	2.11028	0.450548	0.174745	0.217778	1.12188	4.91371	6.30865	0.54531	118.096	2.97733	83.6758	30.1982	0.0547026	0	0	0.000456905	3.42212	0.280696	12.3772	0	0	0	0	0	0	0
Low cost fish	0.0896983	0.0123409	0.559804	53.4446	81.5141	0.267114	215.394	0.491098	26.1411	1.02532	31.3632	2.49608	203.064	284.738	0.168404	209.972	0.21206	2.30696	0.151976	0.683386	1.06984	32.3709	1.92451	24.4115	2.30292	63.8021	38.5775	109.09	24.5519	0.632464	0.00256454	0.000483336	0.0407884	2.35923	0.356651	60.9452	0	0.000122494	0	0	0	0.00244204	0.000483336
Regular cost fish	0.175931	0.0155456	1.05824	49.4897	93.3441	0.125718	211.911	0.316103	21.4527	1.50571	35.6351	3.77369	258.808	339.032	0.128725	135.594	0.178014	1.99174	0.22016	1.61947	1.22389	45.5877	1.0215	25.1313	2.78682	81.9514	26.2712	99.0356	19.8823	0.476694	0	0.0053342	0.00656033	2.79324	0.195839	54.5076	0	0	0	0	0	0	0.0053342
Low cost lean fish	0.0498682	0.26902	0.29168	37.7452	19.3773	0.0642366	81.6539	0.316291	8.10194	0.931808	17.5009	4.76861	106.709	187.901	0.0767188	313.305	0.0345506	2.70592	0.15437	1.58321	0.370073	20.4546	0.481763	2.86522	0.270833	47.3239	13.2731	18.6661	5.73825	0.108696	0.105694	0	0.0295037	1.55248	0.355336	7.17231	0	0.00753433	0	0	0.0511594	0.0471516	0
Regular cost lean fish	0.0359594	0.00309312	1.35907	72.2908	119.668	0.323155	130.632	0.0037067	16.7908	1.70202	42.469	4.49683	248.53	306.155	0.0996236	422.965	0.0734064	2.72316	0.176387	1.34241	1.42759	35.6848	1.80993	2.56283	0.432054	92.4148	1.83085	30.3453	6.01892	0.00422823	0	0.00188742	4.41097e-05	3.46554	0.211026	2.58403	0	0	0	0	0	0	0.00188742
Low cost poultry	0.0133605	0.00241593	0.368355	17.3969	99.0715	0.090405	261.73	0.236175	32.8638	1.68793	21.1238	5.62956	160.109	205.684	0.2494	78.1879	0.113051	0.510121	0.280942	0.263929	0.53188	77.5954	2.25502	33.8417	2.48957	91.6275	27.6155	136.473	32.2643	0.552692	0	0	0.00600427	2.66581	0	63.6891	0	0	0	0	0	0	0
Regular cost poultry	0.0660131	0.00571582	0.700502	17.169	85.0203	0.0731601	265.85	0.19531	18.2635	1.40344	21.9856	7.64696	167.202	207.848	0.173069	88.4931	0.0996235	0.281772	0.390358	0.00922789	0.492503	33.673	1.66428	31.9977	2.34027	99.0222	22.5105	138.153	33.8245	0.449886	0	5.0676e-05	0.00480039	2.73565	0.0092032	70.6024	0	0	0	0	0	0	5.0676e-05
Low cost lean poultry	0.0100412	0.267929	0.355466	15.6286	135.694	0.115469	161.064	0.20544	32.3382	2.00583	18.9787	4.81148	171.166	243.085	0.269532	117.878	0.0684055	1.07991	0.304036	2.46995	0.292298	188.147	2.79437	10.8328	0.529258	92.6293	6.4751	57.0522	16.0251	0.000164188	0.104093	0	0	2.91244	0	0.810869	0	0	0.0131069	0	0.0778793	0.0131069	0
Regular cost lean poultry	0.136022	0.0239389	0.540498	14.6358	75.6103	0.0630506	227.766	0	19.3711	1.09553	24.2924	8.21158	222.906	256.608	0.151926	231.955	0.0805622	0.302385	0.387736	0	0.658335	10.8212	1.62704	16.2394	1.0699	97.6919	21.9911	102.985	25.0005	0.421166	0	0	0	2.97801	6.09108	5.60967	0	0	0	0	0	0	0
Lunch meat	0.13419	0.00755012	0.489517	24.5786	66.2366	0.116759	325.613	0.319596	4.37573	1.48857	14.6202	3.50713	144.812	217.768	0.189895	1016.1	0.210683	1.59361	0.203227	0.675414	0.294479	41.0744	2.42349	18.9721	1.76388	58.7055	11.0183	252.297	92.8475	0.000104099	0	0	0.00135469	2.7979	0.174532	167.755	0	0	0	0	0	0	0
Low fat lunch meat	0.120115	0.00880549	0.811876	21.2759	53.8556	0.0808352	166.528	0.0441399	4.74608	1.26187	17.6215	4.59754	195.979	278.5	0.211372	1059.42	0.463453	0.668397	0.307715	0.295052	0.23563	5.20688	2.00452	10.1961	0.907162	72.6507	12.0374	78.0892	24.9336	0	4.84068e-05	0	0	3.47513	0.000986801	14.8746	0	0	0	0	0	4.84068e-05	0
Eggs	0.441148	0.131126	0.204665	72.7591	337.958	0.0794733	177.958	0.0646116	32.1475	1.52272	12.6724	0.379264	185.129	153.259	0.414469	240.04	0.0835877	0.971831	0.130115	0.358962	1.11559	137.844	1.1161	20.0706	1.3143	47.6151	10.4129	116.923	36.1512	0.0632019	0.0119814	0.000164005	0.0968	1.72787	0.588985	60.3887	0	0	0	0	0.00295837	0.00904141	0.000164005
Meat mixtures	0.350288	0.0310856	0.434158	72.6623	41.0489	0.104887	226.012	0.903707	46.2964	1.74107	18.8141	3.35238	129.955	206.103	0.186153	391.598	0.137854	0.816118	0.182354	2.48294	0.562037	27.8161	2.02487	17.0683	1.88391	51.7459	62.687	109.577	37.1658	1.02877	0.147759	0.00131938	0.0838505	1.1879	2.10412	59.2402	0.00230838	0.00338762	0.00412054	0.000169372	0.0150692	0.125155	0.00131938
Low fat meat mixtures	0.478034	0.0299943	2.9062	20.9429	25.8492	0.104184	111.143	1.14048	19.2453	1.1718	17.2409	2.63747	87.6274	225.922	0.100618	260.057	0.0836661	0.557619	0.167911	5.38454	0.634513	31.7522	1.31473	8.77737	0.938466	37.1708	33.2556	40.1852	10.8482	0.167133	0.239431	0.00340187	0.00223381	1.06181	1.40237	8.34281	0.000169333	0.00540096	0.0157535	0.0164525	0.0638539	0.154455	0.00340187
Legumes	0.469424	2.45564	0.117453	36.9402	2.80927	0.207513	136.459	4.91386	69.846	1.75611	38.1414	0.734896	111.291	308.88	0.0750249	210.316	0.136853	0.10821	0.132595	1.57108	0.689254	7.38204	1.2372	13.6855	1.97575	27.4938	69.8117	42.9749	9.38534	0.0151735	0.468071	9.32868e-05	0.000551902	0.156503	0.630054	30.1668	0.00177507	0.00240229	0.00329369	0.426315	0.00139466	0.0346707	9.32868e-05
Nuts and seeds	0.0851543	0.223531	0.460852	65.6867	0	0.82861	537.238	6.35926	78.3262	3.09109	190.152	8.90436	414.264	599.093	0.164357	389.33	0.236152	0	0.363763	0.679802	7.58922	1.3978	3.39672	122.76	1.41172	85.4808	81.3933	409.204	66.8827	0.0310684	0	0.0158082	0	6.53372	28.8906	10.5085	0	0	0	0	0	0	0.0158082
Whole grain breads	0.00217898	0.457586	0.217189	66.5763	4.52582	0.249747	270.737	6.22336	90.7663	3.10116	75.6644	3.8114	199.234	288.482	0.246056	445.948	0.291579	0.0534043	0.232775	0.0918611	0.625522	4.25554	1.50907	17.9992	1.93661	36.1081	197.49	47.9046	8.74401	3.25934	0	0.00184027	0	0	2.45167	32.9728	2.47788	0	0	0	0	0	0.00184027
Non-whole grain breads	0.960818	0.209346	0.220362	120.639	6.61868	0.18065	276.632	2.99679	147.718	3.05274	29.2098	3.63074	154.499	130.334	0.295047	517.071	0.382294	0.108904	0.095278	0.0646531	0.353473	12.5602	0.769457	14.6419	1.29206	32.0607	195.389	48.5264	10.241	3.53577	0.00026611	0.00477479	0.00213373	0.014068	1.38657	33.9962	0.103967	1.67176e-05	8.1055e-06	0.000383209	9.56541e-05	0.000145633	0.00477479
Non-whole grain cereals	0.131981	0.01394	0.253225	88.2898	1.9885	0.0756847	240.022	2.10456	454.431	11.4324	21.151	9.728	80.7115	93.2896	0.841957	379.578	0.744175	2.68775	0.992428	12.9426	0.45223	260.791	2.93224	4.75431	0.308005	15.4049	210.269	21.2396	6.65776	1.6636	0	0.0017263	0.0116837	0.00812942	0.195175	67.2451	0.0886872	0	0	0	0	0	0.0017263
Whole grain low calorie cereals	0.0610665	0.0215368	0.287157	97.1194	1.56935	0.105281	152.394	3.58974	222.502	6.30432	54.3051	3.80331	158.613	160.474	0.345304	182.04	0.339801	1.04569	0.438848	4.33924	0.217581	110.923	2.99351	6.43365	0.338062	21.7421	117.155	21.6554	5.75301	1.52653	0	0.000354517	0	0	0.0114492	3.2844	0.928001	0	0	0	0	0	0.000354517
Whole grain cereals	0.0977342	0.114523	0.336416	110.243	1.45474	0.157024	217.878	4.45755	348.281	9.79538	57.0972	7.92477	180	197.548	0.695354	247.027	0.620742	2.16642	0.850946	6.19682	1.34785	231.145	4.50587	9.38068	0.603313	21.7218	175.934	32.6255	8.15137	1.49411	0	0.0209646	0	0.0297844	0.340967	60.8466	1.13858	0	0	0	0	0	0.0209646
Whole grain rice and pasta	0.0145163	3.04843	0.0784357	9.81006	0	0.0997398	112.516	1.78647	5.04468	0.427406	41.964	1.49987	81.9946	45.5256	0.0329569	6.5876	0.0961775	0	0.138518	0	0.0846529	0.440285	0.659972	4.18839	0.262747	10.4926	90.4625	11.0496	1.98253	1.04313	0	0	0	0	0	1.58075	1.04313	0	0	0	0	0	0
Non-whole grain rice and pasta	0.478437	1.43116	0.0511627	10.626	2.52447	0.0746485	135.599	0.672694	96.5371	1.17874	12.6515	1.38912	43.6596	32.2668	0.0353632	15.3964	0.157438	0.00717965	0.0653838	0.0253612	0.178469	3.53448	0.461835	4.68049	0.493366	12.0544	105.912	14.61	3.06658	1.26378	0.000920819	0	0.00249363	0	0.390498	4.89819	0.0031893	0	0	0	0	0.000920819	0
Whole grain cakes and pies	0.00122838	7.21976e-05	0.819306	43.2674	32.6404	0.179371	371.955	1.85588	61.3725	2.64498	30.1255	2.53873	134.564	143.376	0.268854	415.132	0.221611	0.145388	0.188772	0.466309	0.833828	105.758	0.845338	27.2123	2.50708	32.1372	211.249	131.473	48.7384	1.66016	0	0.0318514	0.0382296	0.0281532	0.241195	201.116	0.949215	0	0	0	0	0	0.0318514
Non-whole grain cakes and pies	0.554488	0.030064	0.329745	55.7975	26.1997	0.153734	373.075	1.6417	76.371	2.13016	22.9603	2.07439	103.319	121.439	0.221521	290.35	0.209928	0.206616	0.0938534	1.72003	0.847599	67.0996	0.636443	33.0436	2.68496	19.0435	218.998	142.58	35.425	1.75399	0.00507545	0.0485778	0.00757008	0.0880706	1.31325	210.194	0.0319045	0	0.00479427	8.1735e-05	0.000281184	0	0.0485778
Whole grain snacks	0.016756	0.0761326	0.517867	24.6731	7.04631	0.247722	477.647	8.70306	33.8026	2.59205	92.4988	2.24652	218.17	208.432	0.148664	683.816	0.181339	0.00846768	0.158686	0.145847	2.98023	25.8863	2.19604	70.5648	4.235	34.0126	250.853	206.202	49.0679	2.89889	0.0248538	0	0.00598563	0.0660512	12.809	95.8146	2.68394	0	0	0	0.0248538	0	0
Non-whole grain snacks	0.0642854	0.276552	0.456381	107.341	1.44171	0.154946	486.811	3.78606	117.429	2.99112	50.2077	3.18339	167.721	174.444	0.320948	877.9	0.278695	0.074736	0.190644	0.204806	2.30104	7.28906	1.06341	42.8637	3.03214	31.9164	253.858	207.014	39.1363	4.53534	0.00111676	0	0.0433731	0.057494	15.6353	45.3863	0.0229237	0	1.95069e-05	0	0.000643615	0.00045364	0
Grain mixtures	0.352996	0.045781	0.320878	130.69	25.5995	0.116681	236.862	1.59652	70.471	1.81715	22.1886	2.20738	151.135	176.21	0.203047	316.793	0.204373	0.38444	0.109354	3.72234	0.614855	39.6549	1.34019	12.9526	1.30941	39.8989	97.3665	98.8923	38.0941	1.49092	0.16938	0.00122051	0.337049	0.391473	0.905084	68.7232	7.32006e-05	0.000231872	0.000621392	0.0139769	0.00236807	0.166018	0.00122051
Low fat grain mixtures	0.532672	0.0554188	0.15901	18.2615	7.35785	0.0750772	90.483	0.873932	41.137	0.915347	11.4196	1.15106	41.9906	101.786	0.0650915	224.172	0.0913531	0.093847	0.0570592	2.11645	0.454269	13.9931	0.422731	5.27455	0.41311	13.3683	52.8631	23.9712	7.29097	0.596197	0.115402	0.000142247	0.0170326	0.190567	0.34354	15.2648	0.00284237	0.00137117	0.00135719	0.012428	0.00122558	0.111504	0.000142247
Citrus, melon and berry juice	0.804802	0.0912595	0.22708	8.80035	0.00112428	0.057468	42.421	0.200504	21.9364	0.364227	10.9617	0.291439	14.147	175.252	0.0268937	2.09949	0.061377	0.000151778	0.076486	34.4845	0.202382	8.36504	0.0736281	0.268246	0.0994071	2.38145	39.9358	1.21059	0.157063	0	0	0.401128	7.72043e-05	0	0	0.453457	0	0	0	0	0	0	0
Citrus, melon and berries	0.34211	2.37457	0.191591	15.5932	0	0.0399434	36.477	1.17015	14.4698	0.209796	10.2219	0.324118	12.7604	162.521	0.0242989	4.44634	0.0464207	2.36952e-05	0.0538338	28.1418	0.109805	45.7783	0.109036	0.369652	0.161275	2.9211	36.601	1.44531	0.214618	0.000140181	2.58935e-05	0.604879	7.43108e-05	0	0.000195514	1.00057	0	0	0	0	2.58935e-05	0	0.604879
Other fruit juice	0.205647	0.20874	0.111576	9.21257	0	0.032795	50.9694	0.186066	4.41714	0.32067	6.04811	0.183583	8.89639	125.067	0.0251129	2.80127	0.0277394	0	0.0487278	12.6865	0.0682346	1.43111	0.0483879	0.243156	0.0904185	1.05083	50.4639	0.933379	0.191764	0	0.000103716	0.399174	0	0	7.86561e-05	1.97715	0	0	0.000103716	0	0	0	0
Other fruits	0.594869	0.705754	0.216499	8.12686	0.0197104	0.0781743	75.9397	2.34009	10.6579	0.271856	13.8385	0.450049	18.9775	222.857	0.0511472	2.48413	0.0324855	9.12697e-05	0.150811	8.32418	0.31456	6.83509	0.12137	1.02225	0.1807	3.01071	73.8735	7.07986	1.31624	0.000343577	0.000152527	0.719997	0.000612718	0.000795184	0.0258658	4.80319	0	2.49487e-06	0	0	3.03671e-05	0.000119892	0.719997
Potatoes	0.333985	1.10324	0.208952	17.0227	3.19137	0.192116	305.139	3.15401	14.9447	0.910846	36.9128	2.50792	107.253	663.052	0.0637653	209.345	0.111772	0.0103046	0.381221	14.2959	2.17351	2.62349	0.517412	36.9539	2.13236	16.0547	142.329	151.014	36.1776	0.00841729	0.791402	0	0.00467574	0.0147287	7.06814	75.1095	0.00203148	0	0	0	0.772467	0.0187619	0
Low fat potatoes	0.283984	0.101228	0.100635	23.7472	2.99828	0.129464	98.6292	1.55432	10.5161	0.403678	19.3646	1.13018	52.288	323.464	0.0437519	73.7422	0.0941589	0.046852	0.231946	8.76793	0.160431	24.0174	0.306006	4.46138	0.53146	8.67586	69.0133	22.8692	8.08997	0.0073398	0.592027	0	0.0524551	0.0135631	0.0583941	17.9655	0	2.1136e-05	0	0	0.589082	0.00290002	0
Dark green vegetables	0.0308732	0.00508772	0.371149	108.852	1.85554	0.118796	46.3764	2.8831	86.884	1.05643	24.2949	0.529227	43.2283	214.809	0.0958118	54.2708	0.0514056	0.0120707	0.146103	29.4995	1.58815	330.771	0.303389	3.79404	1.08936	9.47444	20.1086	22.3058	6.44717	0.0127231	0.617221	0	0.0131668	0	0	18.0769	0	0.616112	0	0	0	0.00110891	0
Orange vegetables	0.0269172	0.282632	0.156895	28.6178	2.22289	0.0681217	94.1599	2.65195	10.619	0.573325	12.6219	0.586139	31.2168	236.903	0.0490388	75.0558	0.051912	0.0113286	0.125043	6.65011	1.12349	656.252	0.208093	9.21958	1.03836	3.85744	62.2358	30.9017	8.16745	0	0.561945	0.0152768	0.00603878	0.00153299	0.702192	38.0595	0	0	0.561945	0	0	0	0.0152768
Dark green vegetables, no fat	0.0342731	0.550656	0.313787	64.1576	0	0.0721217	28.5702	2.91735	86.2391	1.01747	27.3981	0.516625	53.2593	262.512	0.112492	32.4734	0.0633771	0	0.151865	44.9615	1.31334	169.368	0.395621	0.295794	0.631237	10.5137	21.9638	2.53091	0.415871	0	0.774486	0	0	0	0	0	0	0.774486	0	0	0	0	0
Orange vegetables, no fat	0.0496716	0.161837	0.207473	31.4285	0.00140526	0.0605734	46.5219	2.84968	15.846	0.409674	13.7228	0.90397	35.8335	324.947	0.0628284	57.8701	0.0685841	0.000196737	0.15989	7.86078	0.716372	653.423	0.240894	0.865274	0.130014	4.13753	43.2367	2.10916	0.365914	0	0.682342	0	8.15965e-05	6.66094e-06	0	0.160661	0	0	0.682319	0	0	2.33133e-05	0
Other vegetables	0.331371	0.0377016	0.281428	38.6516	1.60971	0.0783735	75.8819	2.33073	35.5303	0.714803	20.6424	0.760912	47.9788	195.662	0.0904925	97.8595	0.0782125	0.0234865	0.0930463	12.3373	0.412262	38.1429	0.383787	8.09067	1.14712	9.28487	42.9631	29.6108	7.43544	0.0203739	0.567463	0.0145075	0.0300901	6.59189e-05	0.347476	18.8532	0	0.0109713	2.25524e-05	0	0.179928	0.376545	0.0145075
Tomatoes	0.0564743	0.592981	0.182133	34.7197	1.91113	0.108351	57.8858	1.057	10.2826	0.750122	13.3087	0.876163	41.0288	250.109	0.0670896	376.751	0.049461	0.0627256	0.092664	13.9916	1.54408	41.3692	0.232504	5.27474	0.525278	7.08112	34.5482	17.9552	4.39508	0.0726314	0.573009	0	0.0668249	0.00942831	0.0738261	13.9515	0	0	0.00466912	0.000452677	0.00427528	0.564476	0
Other vegetables, no fat	0.537091	0.131372	0.221304	20.6201	1.62082	0.0577802	41.741	1.54763	36.4832	0.588846	14.6587	0.573376	38.8392	189.005	0.0536464	114.878	0.0569884	0.0352416	0.0893501	11.3729	0.148499	30.5997	0.406491	1.38635	0.301859	7.87799	30.5866	7.46399	2.14083	0.00444426	0.647703	0.0113402	0	0.0435047	0.0221524	3.16708	0.000839521	0.0114392	0.00646762	0.000700389	0.138298	0.491568	0.0113402
Tomatoes, no fat	0.318132	0.379593	0.214856	10.6058	0.456426	0.068779	21.8295	1.04974	14.8765	0.343366	10.3741	0.617658	23.4407	218.825	0.0229464	73.7465	0.0407296	0.00748593	0.0795519	13.3719	0.554192	39.5385	0.177986	1.34326	0.123217	3.88293	17.6198	3.06318	0.686751	0.0221462	0.508291	6.18253e-05	0.00165059	0.0074258	0.0024785	0.97749	8.19057e-05	6.34306e-05	0.00163828	0.000183426	0.00155169	0.505101	6.18253e-05
Mixed vegetables	0.0854885	0.897631	0.240536	48.3443	12.4	0.0604105	113.841	1.85842	25.2053	0.697135	14.3688	0.671135	54.2827	205.416	0.0794179	109.567	0.0650794	0.0558959	0.124875	16.9187	0.937182	134.906	0.360539	26.6431	3.13576	9.78838	39.8273	68.831	14.2853	0.0926855	0.653498	0.00469263	0.0683391	0.065127	5.90454	24.6008	0.0159578	0.0151133	0.0990241	0.00123247	0.0741254	0.465239	0.00469263
Mixed vegetables, no fat	0.0127814	0.0012879	0.323225	18.6958	0.497486	0.0810377	53.3892	2.33943	22.883	0.76051	14.5809	0.853759	42.8003	195.126	0.0607856	142.74	0.0856639	0.0118502	0.10816	12.2089	0.392848	134.279	0.452088	1.18328	0.220904	9.5527	39.4192	7.83853	2.39329	0.0923695	0.583241	0	0	0.0185191	0.39939	1.9178	0	0.0309906	0.11127	0	0.270728	0.170056	0
Fats and oils	0.385579	0.409163	0.222213	27.0141	11.8849	0.0912388	224.408	0.827409	8.21728	0.571396	11.0177	0.624841	34.0069	160.078	0.112537	742.727	0.0423947	0.0762834	0.0965108	6.84352	2.09712	93.1411	0.268763	67.125	8.73623	6.85267	39.8079	184.666	40.4767	0.0883484	0.255485	0.00117853	0.032528	0.0412725	15.2235	52.4779	3.61354e-07	0.000373223	0	0	0	0.255142	0.00117853
Coffee	7.52089	0.789693	0.017402	1.34825	0.0255998	0.00526899	6.9033	0.00179195	2.56792	0.018825	2.5716	0.0329834	2.43566	40.2211	0.0295074	2.07242	0.000483277	0.000996019	0.000807696	0.000966908	0.0102325	0.0880776	0.0147337	0.00780484	0.00170172	0.366347	4.91505	3.48072	0.0606276	0.000521309	0	0	0.00114139	0	0.00015469	4.08519	0.000220652	0	0	0	0	0	0
Soft drinks	3.79707	0.158474	0.0622356	4.90072	0.00969599	0.0119216	41.7277	0.0118524	0.423986	0.0527872	1.27332	0.01697	6.68927	5.73523	0.00320673	8.25762	0.00442232	0.0016465	0.00341347	3.47933	0.00543931	0.821751	0.0243454	0.0102595	0.00448048	0.142823	42.807	0.0734146	0.029273	0.000387669	2.37234e-05	0.0136537	0.00010728	0.000971353	0.000612607	39.3343	0	0	2.37234e-05	0	0	0	0.0136537
Low calorie soft drinks	1.67764	0.0993621	0.120623	3.6399	0	0.0130553	5.87721	0.00636632	0.26972	0.0353039	1.26934	0.0232647	8.67916	7.8581	0.0149653	10.4531	0.00851935	0.00036337	0.00185584	2.07993	0.0164258	0.0369971	0.0197195	0.00866671	0.00175132	0.341971	5.38858	0.0211368	0.00352773	0.000642297	0	0.011113	0	0	0	2.66031	0	0	0	0	0	0	0.011113
Sugars	0.247771	0.0111854	0.392287	30.7712	2.3339	0.113339	318.598	0.945262	6.29182	0.50097	17.0975	0.414217	45.6826	116.075	0.0596135	69.7042	0.0259644	0.0741217	0.0266745	3.81915	0.419482	6.66886	0.465118	4.693	0.181597	7.58233	266.649	55.7747	25.4751	0.14223	5.81044e-05	0.0359686	0.053923	0.159158	3.1825	225.318	0.00578479	0	1.25961e-05	0	0	4.55083e-05	0.0359686
		Lower	3.89	1200	0	0.9	2600	36.4	400	8	420	16	700	4700	1.3	0	1.2	2.4	1.7	90	15	900	11	130	15.6	260	1175	520	0	9	3.5	2	3	6.5	34	0	4.5	0.428571	0.357143	0.5	1	1.21429	1
		Upper	3.89	2500	299.99	10	2600	10000000000	1000	45	10000000000	35	4000	10000000000	10000000000	2900	10000000000	10000000000	100	2000	1000	3000	40	260	31.2	910	1690	910	260	10000000000	10000000000	10000000000	10000000000	10000000000	10000000000	410	10000000000	10000000000	10000000000	10000000000	10000000000	10000000000	10000000000

## Sheet: MALES14-18
Food Group	Current	TFP	Cost	Calcium	Cholesterol	Copper	Energy	Fiber	Folate	Iron	Magnesium	Niacin	Phosphorus	Potassium	Riboflavin	Sodium	Thiamin	Vitamin B12	Vitamin B6	Vitamin C	Vitamin E	Vitamin A	Zinc	Calories from linoleic acid	Calories from linolenic acid	Calories from protein	Calories from carbohydrates	calories from fat	Calories from saturated fat	Servings of grains	Servings of vegetables	Servings of fruit	Servings of dairy	Servings of meat/protein	Servings of fats and oils	SOFASUG_tot_kcal	Servings of whole grains	Servings of dark green vegetables	Servings of orange vegetables	Servings of legumes (vegetables)	V_STARCY_py	V_OTHER_py	Servings of whole fruit
Milk	1.28876	0.000169118	0.0766444	112.23	11.6225	0.0112086	70.1136	0.00323597	5.05037	0.0428631	9.95123	0.109834	93.1717	148.16	0.178142	45.8517	0.0395961	0.428785	0.0392772	0.0531794	0.0859115	33.4926	0.402355	1.19267	0.6953	12.9883	20.5465	37.0888	22.0016	0.000310833	0.000313363	0.000221155	0.387615	7.08148e-06	0.00323956	33.1552	0	3.43958e-05	1.68607e-07	0	1.90525e-05	0.000259578	0.000221155
Low fat milk	1.48355	6.99191	0.0683342	120.693	6.19548	0.0123209	47.7256	0.00173805	5.19646	0.0326927	11.1977	0.0912304	96.825	153.651	0.180143	42.9963	0.036833	0.469015	0.0400372	0.188839	0.0232685	53.6463	0.44172	0.387357	0.0773068	13.5277	21.359	12.7238	8.22576	0	0	0.00152124	0.409551	0	0	12.0719	0	0	0	0	0	0	0.00152124
Cheese	0.203314	5.6768e-06	0.698538	572.338	70.9176	0.0519863	307.151	0.0273334	12.1394	0.50202	26.0082	0.163063	468.781	172.986	0.389866	916.192	0.0507412	1.09418	0.0773684	0.0891967	0.23283	182.976	2.76305	5.00961	1.93916	83.6314	19.9061	203.366	125.381	0.0234443	0.00228214	0.000214374	1.82626	0.0047739	0.0013673	169.382	0	0	0	0	0	0.00229678	0.000214374
Milk-based desserts	0.583989	1.32187e-05	0.252551	115.782	20.8786	0.0614026	131.462	0.579184	8.96459	0.327855	15.716	0.321962	98.881	174.27	0.190386	64.5188	0.0502832	0.365614	0.063096	1.46844	0.245442	72.1126	0.58998	2.18292	0.791333	13.4574	68.4917	52.6878	31.3595	0.0730463	8.24097e-05	0.00169163	0.298786	0.0172115	0.157762	82.9507	0.0017223	0	0	0	8.24097e-05	0	0.00169163
Low fat milk-based desserts	0.241806	6.75874e-06	0.160337	107.327	5.0786	0.118581	92.5672	0.628884	15.8981	0.813248	23.1862	0.771639	101.274	184.163	0.176127	51.5694	0.0896317	0.400881	0.0947954	2.65328	0.564857	69.1878	0.813618	1.71063	0.24051	14.7206	63.3205	15.7893	8.1903	0.0545389	0	0.0125215	0.336603	0.0207006	0.305889	40.5543	0	0	0	0	0	0	0.0125215
Low cost red meat	0.278976	0.299984	0.4398	24.0837	89.1727	0.0794952	277.682	0.006404	9.74678	2.37931	19.5847	4.69714	187.177	288.167	0.179591	101.64	0.0641586	2.63539	0.340814	0.0244101	0.428426	0.0327675	5.96454	4.11906	0.725504	100.413	0.432764	170.034	66.0955	0.0066872	4.20679e-05	0	0	3.14115	0.0010002	81.1779	0	0	0	0	0	4.20679e-05	0
Regular cost red meat	0.149461	3.96162e-06	1.05015	17.3745	88.071	0.115854	322.909	0.130563	12.2424	2.17854	26.3678	5.09379	258.698	383.807	0.251032	518.818	0.290888	1.81945	0.341938	0.179756	0.258672	3.25699	4.3559	14.0795	1.5814	117.209	7.21675	190.333	69.4073	0.0805207	0.000242928	0	0.00156994	2.91361	0.299	105.855	0.00147658	0	0	0	0	0.000242928	0
Low cost lean red meat	0.0348498	4.73133e-06	0.466865	18.0753	74.6431	0.335941	177.452	0.140005	11.0227	1.78408	21.3961	5.59252	232.496	339.381	0.359069	890.999	0.58544	2.02081	0.379912	0.173059	0.399744	110.394	2.83898	9.43544	1.31579	94.4393	9.13422	67.562	21.4389	0.148198	0.000278822	0	0.000241665	3.31668	0.76322	6.07301	0	0	0	0	0	0.000278822	0
Regular cost lean red meat	0.285549	7.62498e-06	1.16056	13.2267	84.3457	0.113771	212.975	0.0436126	9.2999	2.43005	28.1463	5.14999	237.862	407.535	0.288299	76.709	0.338853	2.11028	0.450548	0.174745	0.217778	1.12188	4.91371	6.30865	0.54531	118.096	2.97733	83.6758	30.1982	0.0547026	0	0	0.000456905	3.42212	0.280696	12.3772	0	0	0	0	0	0	0
Low cost fish	0.00572898	0.10313	0.53591	53.4446	81.5141	0.267114	215.394	0.491098	26.1411	1.02532	31.3632	2.49608	203.064	284.738	0.168404	209.972	0.21206	2.30696	0.151976	0.683386	1.06984	32.3709	1.92451	24.4115	2.30292	63.8021	38.5775	109.09	24.5519	0.632464	0.00256454	0.000483336	0.0407884	2.35923	0.356651	60.9452	0	0.000122494	0	0	0	0.00244204	0.000483336
Regular cost fish	0.0368266	1.02096e-06	1.34142	49.4897	93.3441	0.125718	211.911	0.316103	21.4527	1.50571	35.6351	3.77369	258.808	339.032	0.128725	135.594	0.178014	1.99174	0.22016	1.61947	1.22389	45.5877	1.0215	25.1313	2.78682	81.9514	26.2712	99.0356	19.8823	0.476694	0	0.0053342	0.00656033	2.79324	0.195839	54.5076	0	0	0	0	0	0	0.0053342
Low cost lean fish	0.000977806	0.0718689	0.334959	37.7452	19.3773	0.0642366	81.6539	0.316291	8.10194	0.931808	17.5009	4.76861	106.709	187.901	0.0767188	313.305	0.0345506	2.70592	0.15437	1.58321	0.370073	20.4546	0.481763	2.86522	0.270833	47.3239	13.2731	18.6661	5.73825	0.108696	0.105694	0	0.0295037	1.55248	0.355336	7.17231	0	0.00753433	0	0	0.0511594	0.0471516	0
Regular cost lean fish	0.00581697	6.10782e-10	1.61681	72.2908	119.668	0.323155	130.632	0.0037067	16.7908	1.70202	42.469	4.49683	248.53	306.155	0.0996236	422.965	0.0734064	2.72316	0.176387	1.34241	1.42759	35.6848	1.80993	2.56283	0.432054	92.4148	1.83085	30.3453	6.01892	0.00422823	0	0.00188742	4.41097e-05	3.46554	0.211026	2.58403	0	0	0	0	0	0	0.00188742
Low cost poultry	0.039077	0.299984	0.390389	17.3969	99.0715	0.090405	261.73	0.236175	32.8638	1.68793	21.1238	5.62956	160.109	205.684	0.2494	78.1879	0.113051	0.510121	0.280942	0.263929	0.53188	77.5954	2.25502	33.8417	2.48957	91.6275	27.6155	136.473	32.2643	0.552692	0	0	0.00600427	2.66581	0	63.6891	0	0	0	0	0	0	0
Regular cost poultry	0.144302	6.69152e-06	0.596837	17.169	85.0203	0.0731601	265.85	0.19531	18.2635	1.40344	21.9856	7.64696	167.202	207.848	0.173069	88.4931	0.0996235	0.281772	0.390358	0.00922789	0.492503	33.673	1.66428	31.9977	2.34027	99.0222	22.5105	138.153	33.8245	0.449886	0	5.0676e-05	0.00480039	2.73565	0.0092032	70.6024	0	0	0	0	0	0	5.0676e-05
Low cost lean poultry	0.00976398	1.42671e-06	0.414476	15.6286	135.694	0.115469	161.064	0.20544	32.3382	2.00583	18.9787	4.81148	171.166	243.085	0.269532	117.878	0.0684055	1.07991	0.304036	2.46995	0.292298	188.147	2.79437	10.8328	0.529258	92.6293	6.4751	57.0522	16.0251	0.000164188	0.104093	0	0	2.91244	0	0.810869	0	0	0.0131069	0	0.0778793	0.0131069	0
Regular cost lean poultry	0.161414	7.94187e-06	0.674286	14.6358	75.6103	0.0630506	227.766	0	19.3711	1.09553	24.2924	8.21158	222.906	256.608	0.151926	231.955	0.0805622	0.302385	0.387736	0	0.658335	10.8212	1.62704	16.2394	1.0699	97.6919	21.9911	102.985	25.0005	0.421166	0	0	0	2.97801	6.09108	5.60967	0	0	0	0	0	0	0
Lunch meat	0.152526	6.43402e-06	0.451478	24.5786	66.2366	0.116759	325.613	0.319596	4.37573	1.48857	14.6202	3.50713	144.812	217.768	0.189895	1016.1	0.210683	1.59361	0.203227	0.675414	0.294479	41.0744	2.42349	18.9721	1.76388	58.7055	11.0183	252.297	92.8475	0.000104099	0	0	0.00135469	2.7979	0.174532	167.755	0	0	0	0	0	0	0
Low fat lunch meat	0.11341	3.66657e-06	0.624879	21.2759	53.8556	0.0808352	166.528	0.0441399	4.74608	1.26187	17.6215	4.59754	195.979	278.5	0.211372	1059.42	0.463453	0.668397	0.307715	0.295052	0.23563	5.20688	2.00452	10.1961	0.907162	72.6507	12.0374	78.0892	24.9336	0	4.84068e-05	0	0	3.47513	0.000986801	14.8746	0	0	0	0	0	4.84068e-05	0
Eggs	0.180388	0.229377	0.195226	72.7591	337.958	0.0794733	177.958	0.0646116	32.1475	1.52272	12.6724	0.379264	185.129	153.259	0.414469	240.04	0.0835877	0.971831	0.130115	0.358962	1.11559	137.844	1.1161	20.0706	1.3143	47.6151	10.4129	116.923	36.1512	0.0632019	0.0119814	0.000164005	0.0968	1.72787	0.588985	60.3887	0	0	0	0	0.00295837	0.00904141	0.000164005
Meat mixtures	0.674944	2.2278e-05	0.461776	72.6623	41.0489	0.104887	226.012	0.903707	46.2964	1.74107	18.8141	3.35238	129.955	206.103	0.186153	391.598	0.137854	0.816118	0.182354	2.48294	0.562037	27.8161	2.02487	17.0683	1.88391	51.7459	62.687	109.577	37.1658	1.02877	0.147759	0.00131938	0.0838505	1.1879	2.10412	59.2402	0.00230838	0.00338762	0.00412054	0.000169372	0.0150692	0.125155	0.00131938
Low fat meat mixtures	0.599186	1.13039e-05	1.4603	20.9429	25.8492	0.104184	111.143	1.14048	19.2453	1.1718	17.2409	2.63747	87.6274	225.922	0.100618	260.057	0.0836661	0.557619	0.167911	5.38454	0.634513	31.7522	1.31473	8.77737	0.938466	37.1708	33.2556	40.1852	10.8482	0.167133	0.239431	0.00340187	0.00223381	1.06181	1.40237	8.34281	0.000169333	0.00540096	0.0157535	0.0164525	0.0638539	0.154455	0.00340187
Legumes	0.18903	2.71598	0.143712	36.9402	2.80927	0.207513	136.459	4.91386	69.846	1.75611	38.1414	0.734896	111.291	308.88	0.0750249	210.316	0.136853	0.10821	0.132595	1.57108	0.689254	7.38204	1.2372	13.6855	1.97575	27.4938	69.8117	42.9749	9.38534	0.0151735	0.468071	9.32868e-05	0.000551902	0.156503	0.630054	30.1668	0.00177507	0.00240229	0.00329369	0.426315	0.00139466	0.0346707	9.32868e-05
Nuts and seeds	0.0335991	0.264593	0.393603	65.6867	0	0.82861	537.238	6.35926	78.3262	3.09109	190.152	8.90436	414.264	599.093	0.164357	389.33	0.236152	0	0.363763	0.679802	7.58922	1.3978	3.39672	122.76	1.41172	85.4808	81.3933	409.204	66.8827	0.0310684	0	0.0158082	0	6.53372	28.8906	10.5085	0	0	0	0	0	0	0.0158082
Whole grain breads	0.0211039	1.97367	0.212285	66.5763	4.52582	0.249747	270.737	6.22336	90.7663	3.10116	75.6644	3.8114	199.234	288.482	0.246056	445.948	0.291579	0.0534043	0.232775	0.0918611	0.625522	4.25554	1.50907	17.9992	1.93661	36.1081	197.49	47.9046	8.74401	3.25934	0	0.00184027	0	0	2.45167	32.9728	2.47788	0	0	0	0	0	0.00184027
Non-whole grain breads	0.689623	8.47292e-05	0.202529	120.639	6.61868	0.18065	276.632	2.99679	147.718	3.05274	29.2098	3.63074	154.499	130.334	0.295047	517.071	0.382294	0.108904	0.095278	0.0646531	0.353473	12.5602	0.769457	14.6419	1.29206	32.0607	195.389	48.5264	10.241	3.53577	0.00026611	0.00477479	0.00213373	0.014068	1.38657	33.9962	0.103967	1.67176e-05	8.1055e-06	0.000383209	9.56541e-05	0.000145633	0.00477479
Non-whole grain cereals	0.175345	1.87186e-05	0.486902	88.2898	1.9885	0.0756847	240.022	2.10456	454.431	11.4324	21.151	9.728	80.7115	93.2896	0.841957	379.578	0.744175	2.68775	0.992428	12.9426	0.45223	260.791	2.93224	4.75431	0.308005	15.4049	210.269	21.2396	6.65776	1.6636	0	0.0017263	0.0116837	0.00812942	0.195175	67.2451	0.0886872	0	0	0	0	0	0.0017263
Whole grain low calorie cereals	0.0389451	5.60217e-06	0.630766	97.1194	1.56935	0.105281	152.394	3.58974	222.502	6.30432	54.3051	3.80331	158.613	160.474	0.345304	182.04	0.339801	1.04569	0.438848	4.33924	0.217581	110.923	2.99351	6.43365	0.338062	21.7421	117.155	21.6554	5.75301	1.52653	0	0.000354517	0	0	0.0114492	3.2844	0.928001	0	0	0	0	0	0.000354517
Whole grain cereals	0.0685332	0.149976	0.498368	110.243	1.45474	0.157024	217.878	4.45755	348.281	9.79538	57.0972	7.92477	180	197.548	0.695354	247.027	0.620742	2.16642	0.850946	6.19682	1.34785	231.145	4.50587	9.38068	0.603313	21.7218	175.934	32.6255	8.15137	1.49411	0	0.0209646	0	0.0297844	0.340967	60.8466	1.13858	0	0	0	0	0	0.0209646
Whole grain rice and pasta	0.00438197	0.920216	0.080102	9.81006	0	0.0997398	112.516	1.78647	5.04468	0.427406	41.964	1.49987	81.9946	45.5256	0.0329569	6.5876	0.0961775	0	0.138518	0	0.0846529	0.440285	0.659972	4.18839	0.262747	10.4926	90.4625	11.0496	1.98253	1.04313	0	0	0	0	0	1.58075	1.04313	0	0	0	0	0	0
Non-whole grain rice and pasta	0.973074	1.80409	0.0448532	10.626	2.52447	0.0746485	135.599	0.672694	96.5371	1.17874	12.6515	1.38912	43.6596	32.2668	0.0353632	15.3964	0.157438	0.00717965	0.0653838	0.0253612	0.178469	3.53448	0.461835	4.68049	0.493366	12.0544	105.912	14.61	3.06658	1.26378	0.000920819	0	0.00249363	0	0.390498	4.89819	0.0031893	0	0	0	0	0.000920819	0
Whole grain cakes and pies	0.0244723	2.31264e-07	0.578329	43.2674	32.6404	0.179371	371.955	1.85588	61.3725	2.64498	30.1255	2.53873	134.564	143.376	0.268854	415.132	0.221611	0.145388	0.188772	0.466309	0.833828	105.758	0.845338	27.2123	2.50708	32.1372	211.249	131.473	48.7384	1.66016	0	0.0318514	0.0382296	0.0281532	0.241195	201.116	0.949215	0	0	0	0	0	0.0318514
Non-whole grain cakes and pies	0.614295	2.08715e-05	0.293761	55.7975	26.1997	0.153734	373.075	1.6417	76.371	2.13016	22.9603	2.07439	103.319	121.439	0.221521	290.35	0.209928	0.206616	0.0938534	1.72003	0.847599	67.0996	0.636443	33.0436	2.68496	19.0435	218.998	142.58	35.425	1.75399	0.00507545	0.0485778	0.00757008	0.0880706	1.31325	210.194	0.0319045	0	0.00479427	8.1735e-05	0.000281184	0	0.0485778
Whole grain snacks	0.0265652	2.51041e-07	0.578377	24.6731	7.04631	0.247722	477.647	8.70306	33.8026	2.59205	92.4988	2.24652	218.17	208.432	0.148664	683.816	0.181339	0.00846768	0.158686	0.145847	2.98023	25.8863	2.19604	70.5648	4.235	34.0126	250.853	206.202	49.0679	2.89889	0.0248538	0	0.00598563	0.0660512	12.809	95.8146	2.68394	0	0	0	0.0248538	0	0
Non-whole grain snacks	0.182395	1.18593e-05	0.5704	107.341	1.44171	0.154946	486.811	3.78606	117.429	2.99112	50.2077	3.18339	167.721	174.444	0.320948	877.9	0.278695	0.074736	0.190644	0.204806	2.30104	7.28906	1.06341	42.8637	3.03214	31.9164	253.858	207.014	39.1363	4.53534	0.00111676	0	0.0433731	0.057494	15.6353	45.3863	0.0229237	0	1.95069e-05	0	0.000643615	0.00045364	0
Grain mixtures	1.07685	5.55895e-05	0.305975	130.69	25.5995	0.116681	236.862	1.59652	70.471	1.81715	22.1886	2.20738	151.135	176.21	0.203047	316.793	0.204373	0.38444	0.109354	3.72234	0.614855	39.6549	1.34019	12.9526	1.30941	39.8989	97.3665	98.8923	38.0941	1.49092	0.16938	0.00122051	0.337049	0.391473	0.905084	68.7232	7.32006e-05	0.000231872	0.000621392	0.0139769	0.00236807	0.166018	0.00122051
Low fat grain mixtures	0.84493	5.2638e-05	0.0884754	18.2615	7.35785	0.0750772	90.483	0.873932	41.137	0.915347	11.4196	1.15106	41.9906	101.786	0.0650915	224.172	0.0913531	0.093847	0.0570592	2.11645	0.454269	13.9931	0.422731	5.27455	0.41311	13.3683	52.8631	23.9712	7.29097	0.596197	0.115402	0.000142247	0.0170326	0.190567	0.34354	15.2648	0.00284237	0.00137117	0.00135719	0.012428	0.00122558	0.111504	0.000142247
Citrus, melon and berry juice	1.03929	3.06978e-05	0.219299	8.80035	0.00112428	0.057468	42.421	0.200504	21.9364	0.364227	10.9617	0.291439	14.147	175.252	0.0268937	2.09949	0.061377	0.000151778	0.076486	34.4845	0.202382	8.36504	0.0736281	0.268246	0.0994071	2.38145	39.9358	1.21059	0.157063	0	0	0.401128	7.72043e-05	0	0	0.453457	0	0	0	0	0	0	0
Citrus, melon and berries	0.454361	0.000279805	0.172932	15.5932	0	0.0399434	36.477	1.17015	14.4698	0.209796	10.2219	0.324118	12.7604	162.521	0.0242989	4.44634	0.0464207	2.36952e-05	0.0538338	28.1418	0.109805	45.7783	0.109036	0.369652	0.161275	2.9211	36.601	1.44531	0.214618	0.000140181	2.58935e-05	0.604879	7.43108e-05	0	0.000195514	1.00057	0	0	0	0	2.58935e-05	0	0.604879
Other fruit juice	0.319321	1.19997	0.115089	9.21257	0	0.032795	50.9694	0.186066	4.41714	0.32067	6.04811	0.183583	8.89639	125.067	0.0251129	2.80127	0.0277394	0	0.0487278	12.6865	0.0682346	1.43111	0.0483879	0.243156	0.0904185	1.05083	50.4639	0.933379	0.191764	0	0.000103716	0.399174	0	0	7.86561e-05	1.97715	0	0	0.000103716	0	0	0	0
Other fruits	0.391176	2.93173	0.213387	8.12686	0.0197104	0.0781743	75.9397	2.34009	10.6579	0.271856	13.8385	0.450049	18.9775	222.857	0.0511472	2.48413	0.0324855	9.12697e-05	0.150811	8.32418	0.31456	6.83509	0.12137	1.02225	0.1807	3.01071	73.8735	7.07986	1.31624	0.000343577	0.000152527	0.719997	0.000612718	0.000795184	0.0258658	4.80319	0	2.49487e-06	0	0	3.03671e-05	0.000119892	0.719997
Potatoes	0.502622	0.734452	0.253954	17.0227	3.19137	0.192116	305.139	3.15401	14.9447	0.910846	36.9128	2.50792	107.253	663.052	0.0637653	209.345	0.111772	0.0103046	0.381221	14.2959	2.17351	2.62349	0.517412	36.9539	2.13236	16.0547	142.329	151.014	36.1776	0.00841729	0.791402	0	0.00467574	0.0147287	7.06814	75.1095	0.00203148	0	0	0	0.772467	0.0187619	0
Low fat potatoes	0.211605	1.17818	0.127587	23.7472	2.99828	0.129464	98.6292	1.55432	10.5161	0.403678	19.3646	1.13018	52.288	323.464	0.0437519	73.7422	0.0941589	0.046852	0.231946	8.76793	0.160431	24.0174	0.306006	4.46138	0.53146	8.67586	69.0133	22.8692	8.08997	0.0073398	0.592027	0	0.0524551	0.0135631	0.0583941	17.9655	0	2.1136e-05	0	0	0.589082	0.00290002	0
Dark green vegetables	0.0258955	3.095e-06	0.340629	108.852	1.85554	0.118796	46.3764	2.8831	86.884	1.05643	24.2949	0.529227	43.2283	214.809	0.0958118	54.2708	0.0514056	0.0120707	0.146103	29.4995	1.58815	330.771	0.303389	3.79404	1.08936	9.47444	20.1086	22.3058	6.44717	0.0127231	0.617221	0	0.0131668	0	0	18.0769	0	0.616112	0	0	0	0.00110891	0
Orange vegetables	0.0206359	0.433354	0.163555	28.6178	2.22289	0.0681217	94.1599	2.65195	10.619	0.573325	12.6219	0.586139	31.2168	236.903	0.0490388	75.0558	0.051912	0.0113286	0.125043	6.65011	1.12349	656.252	0.208093	9.21958	1.03836	3.85744	62.2358	30.9017	8.16745	0	0.561945	0.0152768	0.00603878	0.00153299	0.702192	38.0595	0	0	0.561945	0	0	0	0.0152768
Dark green vegetables, no fat	0.0357503	0.550667	0.387816	64.1576	0	0.0721217	28.5702	2.91735	86.2391	1.01747	27.3981	0.516625	53.2593	262.512	0.112492	32.4734	0.0633771	0	0.151865	44.9615	1.31334	169.368	0.395621	0.295794	0.631237	10.5137	21.9638	2.53091	0.415871	0	0.774486	0	0	0	0	0	0	0.774486	0	0	0	0	0
Orange vegetables, no fat	0.0438287	0.0194754	0.177022	31.4285	0.00140526	0.0605734	46.5219	2.84968	15.846	0.409674	13.7228	0.90397	35.8335	324.947	0.0628284	57.8701	0.0685841	0.000196737	0.15989	7.86078	0.716372	653.423	0.240894	0.865274	0.130014	4.13753	43.2367	2.10916	0.365914	0	0.682342	0	8.15965e-05	6.66094e-06	0	0.160661	0	0	0.682319	0	0	2.33133e-05	0
Other vegetables	0.0439536	4.15362e-07	0.256841	38.6516	1.60971	0.0783735	75.8819	2.33073	35.5303	0.714803	20.6424	0.760912	47.9788	195.662	0.0904925	97.8595	0.0782125	0.0234865	0.0930463	12.3373	0.412262	38.1429	0.383787	8.09067	1.14712	9.28487	42.9631	29.6108	7.43544	0.0203739	0.567463	0.0145075	0.0300901	6.59189e-05	0.347476	18.8532	0	0.0109713	2.25524e-05	0	0.179928	0.376545	0.0145075
Tomatoes	0.134791	1.00987	0.116172	34.7197	1.91113	0.108351	57.8858	1.057	10.2826	0.750122	13.3087	0.876163	41.0288	250.109	0.0670896	376.751	0.049461	0.0627256	0.092664	13.9916	1.54408	41.3692	0.232504	5.27474	0.525278	7.08112	34.5482	17.9552	4.39508	0.0726314	0.573009	0	0.0668249	0.00942831	0.0738261	13.9515	0	0	0.00466912	0.000452677	0.00427528	0.564476	0
Other vegetables, no fat	0.436363	1.34148e-05	0.235465	20.6201	1.62082	0.0577802	41.741	1.54763	36.4832	0.588846	14.6587	0.573376	38.8392	189.005	0.0536464	114.878	0.0569884	0.0352416	0.0893501	11.3729	0.148499	30.5997	0.406491	1.38635	0.301859	7.87799	30.5866	7.46399	2.14083	0.00444426	0.647703	0.0113402	0	0.0435047	0.0221524	3.16708	0.000839521	0.0114392	0.00646762	0.000700389	0.138298	0.491568	0.0113402
Tomatoes, no fat	0.166513	4.09704e-06	0.268611	10.6058	0.456426	0.068779	21.8295	1.04974	14.8765	0.343366	10.3741	0.617658	23.4407	218.825	0.0229464	73.7465	0.0407296	0.00748593	0.0795519	13.3719	0.554192	39.5385	0.177986	1.34326	0.123217	3.88293	17.6198	3.06318	0.686751	0.0221462	0.508291	6.18253e-05	0.00165059	0.0074258	0.0024785	0.97749	8.19057e-05	6.34306e-05	0.00163828	0.000183426	0.00155169	0.505101	6.18253e-05
Mixed vegetables	0.0431637	1.05433	0.220075	48.3443	12.4	0.0604105	113.841	1.85842	25.2053	0.697135	14.3688	0.671135	54.2827	205.416	0.0794179	109.567	0.0650794	0.0558959	0.124875	16.9187	0.937182	134.906	0.360539	26.6431	3.13576	9.78838	39.8273	68.831	14.2853	0.0926855	0.653498	0.00469263	0.0683391	0.065127	5.90454	24.6008	0.0159578	0.0151133	0.0990241	0.00123247	0.0741254	0.465239	0.00469263
Mixed vegetables, no fat	0.0608596	2.10231e-06	0.237727	18.6958	0.497486	0.0810377	53.3892	2.33943	22.883	0.76051	14.5809	0.853759	42.8003	195.126	0.0607856	142.74	0.0856639	0.0118502	0.10816	12.2089	0.392848	134.279	0.452088	1.18328	0.220904	9.5527	39.4192	7.83853	2.39329	0.0923695	0.583241	0	0	0.0185191	0.39939	1.9178	0	0.0309906	0.11127	0	0.270728	0.170056	0
Fats and oils	0.397573	1.25541	0.215945	27.0141	11.8849	0.0912388	224.408	0.827409	8.21728	0.571396	11.0177	0.624841	34.0069	160.078	0.112537	742.727	0.0423947	0.0762834	0.0965108	6.84352	2.09712	93.1411	0.268763	67.125	8.73623	6.85267	39.8079	184.666	40.4767	0.0883484	0.255485	0.00117853	0.032528	0.0412725	15.2235	52.4779	3.61354e-07	0.000373223	0	0	0	0.255142	0.00117853
Coffee	1.8457	3.03649e-05	0.024392	1.34825	0.0255998	0.00526899	6.9033	0.00179195	2.56792	0.018825	2.5716	0.0329834	2.43566	40.2211	0.0295074	2.07242	0.000483277	0.000996019	0.000807696	0.000966908	0.0102325	0.0880776	0.0147337	0.00780484	0.00170172	0.366347	4.91505	3.48072	0.0606276	0.000521309	0	0	0.00114139	0	0.00015469	4.08519	0.000220652	0	0	0	0	0	0
Soft drinks	9.92303	0.000193379	0.072535	4.90072	0.00969599	0.0119216	41.7277	0.0118524	0.423986	0.0527872	1.27332	0.01697	6.68927	5.73523	0.00320673	8.25762	0.00442232	0.0016465	0.00341347	3.47933	0.00543931	0.821751	0.0243454	0.0102595	0.00448048	0.142823	42.807	0.0734146	0.029273	0.000387669	2.37234e-05	0.0136537	0.00010728	0.000971353	0.000612607	39.3343	0	0	2.37234e-05	0	0	0	0.0136537
Low calorie soft drinks	0.690005	1.23041e-05	0.0556938	3.6399	0	0.0130553	5.87721	0.00636632	0.26972	0.0353039	1.26934	0.0232647	8.67916	7.8581	0.0149653	10.4531	0.00851935	0.00036337	0.00185584	2.07993	0.0164258	0.0369971	0.0197195	0.00866671	0.00175132	0.341971	5.38858	0.0211368	0.00352773	0.000642297	0	0.011113	0	0	0	2.66031	0	0	0	0	0	0	0.011113
Sugars	0.36926	8.94829e-06	0.37903	30.7712	2.3339	0.113339	318.598	0.945262	6.29182	0.50097	17.0975	0.414217	45.6826	116.075	0.0596135	69.7042	0.0259644	0.0741217	0.0266745	3.81915	0.419482	6.66886	0.465118	4.693	0.181597	7.58233	266.649	55.7747	25.4751	0.14223	5.81044e-05	0.0359686	0.053923	0.159158	3.1825	225.318	0.00578479	0	1.25961e-05	0	0	4.55083e-05	0.0359686
		Lower	4	1300	0	0.89	3000	42	400	11	410	16	1250	4700	1.3	0	1.2	2.4	1.3	75	15	900	11	150	18	300	1350	750	0	10	4	2.5	3	7	44	0	5	0.428571	0.357143	0.5	1.28571	1.42857	1.25
		Upper	4	2500	299.99	8	3000	10000000000	800	45	10000000000	30	4000	10000000000	10000000000	3629	10000000000	10000000000	80	1800	800	2800	34	300	36	900	1950	1050	300	10000000000	10000000000	10000000000	10000000000	10000000000	10000000000	512	10000000000	10000000000	10000000000	10000000000	10000000000	10000000000	10000000000

## Sheet: FEMALES14-18
Food Group	Current	TFP	Cost	Calcium	Cholesterol	Copper	Energy	Fiber	Folate	Iron	Magnesium	Niacin	Phosphorus	Potassium	Riboflavin	Sodium	Thiamin	Vitamin B12	Vitamin B6	Vitamin C	Vitamin E	Vitamin A	Zinc	Calories from linoleic acid	Calories from linolenic acid	Calories from protein	Calories from carbohydrates	calories from fat	Calories from saturated fat	Servings of grains	Servings of vegetables	Servings of fruit	Servings of dairy	Servings of meat/protein	Servings of fats and oils	SOFASUG_tot_kcal	Servings of whole grains	Servings of dark green vegetables	Servings of orange vegetables	Servings of legumes (vegetables)	V_STARCY_py	V_OTHER_py	Servings of whole fruit
Milk	0.721791	0.0177746	0.0917095	112.23	11.6225	0.0112086	70.1136	0.00323597	5.05037	0.0428631	9.95123	0.109834	93.1717	148.16	0.178142	45.8517	0.0395961	0.428785	0.0392772	0.0531794	0.0859115	33.4926	0.402355	1.19267	0.6953	12.9883	20.5465	37.0888	22.0016	0.000310833	0.000313363	0.000221155	0.387615	7.08148e-06	0.00323956	33.1552	0	3.43958e-05	1.68607e-07	0	1.90525e-05	0.000259578	0.000221155
Low fat milk	0.985201	7.92164	0.0743397	120.693	6.19548	0.0123209	47.7256	0.00173805	5.19646	0.0326927	11.1977	0.0912304	96.825	153.651	0.180143	42.9963	0.036833	0.469015	0.0400372	0.188839	0.0232685	53.6463	0.44172	0.387357	0.0773068	13.5277	21.359	12.7238	8.22576	0	0	0.00152124	0.409551	0	0	12.0719	0	0	0	0	0	0	0.00152124
Cheese	0.112379	0.00231822	0.67504	572.338	70.9176	0.0519863	307.151	0.0273334	12.1394	0.50202	26.0082	0.163063	468.781	172.986	0.389866	916.192	0.0507412	1.09418	0.0773684	0.0891967	0.23283	182.976	2.76305	5.00961	1.93916	83.6314	19.9061	203.366	125.381	0.0234443	0.00228214	0.000214374	1.82626	0.0047739	0.0013673	169.382	0	0	0	0	0	0.00229678	0.000214374
Milk-based desserts	0.364504	0.00605209	0.205983	115.782	20.8786	0.0614026	131.462	0.579184	8.96459	0.327855	15.716	0.321962	98.881	174.27	0.190386	64.5188	0.0502832	0.365614	0.063096	1.46844	0.245442	72.1126	0.58998	2.18292	0.791333	13.4574	68.4917	52.6878	31.3595	0.0730463	8.24097e-05	0.00169163	0.298786	0.0172115	0.157762	82.9507	0.0017223	0	0	0	8.24097e-05	0	0.00169163
Low fat milk-based desserts	0.186366	0.00509366	0.150624	107.327	5.0786	0.118581	92.5672	0.628884	15.8981	0.813248	23.1862	0.771639	101.274	184.163	0.176127	51.5694	0.0896317	0.400881	0.0947954	2.65328	0.564857	69.1878	0.813618	1.71063	0.24051	14.7206	63.3205	15.7893	8.1903	0.0545389	0	0.0125215	0.336603	0.0207006	0.305889	40.5543	0	0	0	0	0	0	0.0125215
Low cost red meat	0.0618722	0.0290798	0.436016	24.0837	89.1727	0.0794952	277.682	0.006404	9.74678	2.37931	19.5847	4.69714	187.177	288.167	0.179591	101.64	0.0641586	2.63539	0.340814	0.0244101	0.428426	0.0327675	5.96454	4.11906	0.725504	100.413	0.432764	170.034	66.0955	0.0066872	4.20679e-05	0	0	3.14115	0.0010002	81.1779	0	0	0	0	0	4.20679e-05	0
Regular cost red meat	0.0668927	0.00236684	1.06997	17.3745	88.071	0.115854	322.909	0.130563	12.2424	2.17854	26.3678	5.09379	258.698	383.807	0.251032	518.818	0.290888	1.81945	0.341938	0.179756	0.258672	3.25699	4.3559	14.0795	1.5814	117.209	7.21675	190.333	69.4073	0.0805207	0.000242928	0	0.00156994	2.91361	0.299	105.855	0.00147658	0	0	0	0	0.000242928	0
Low cost lean red meat	0.0101679	0.258235	0.518041	18.0753	74.6431	0.335941	177.452	0.140005	11.0227	1.78408	21.3961	5.59252	232.496	339.381	0.359069	890.999	0.58544	2.02081	0.379912	0.173059	0.399744	110.394	2.83898	9.43544	1.31579	94.4393	9.13422	67.562	21.4389	0.148198	0.000278822	0	0.000241665	3.31668	0.76322	6.07301	0	0	0	0	0	0.000278822	0
Regular cost lean red meat	0.137179	0.0103181	1.10816	13.2267	84.3457	0.113771	212.975	0.0436126	9.2999	2.43005	28.1463	5.14999	237.862	407.535	0.288299	76.709	0.338853	2.11028	0.450548	0.174745	0.217778	1.12188	4.91371	6.30865	0.54531	118.096	2.97733	83.6758	30.1982	0.0547026	0	0	0.000456905	3.42212	0.280696	12.3772	0	0	0	0	0	0	0
Low cost fish	0.0161542	0.000886394	0.502939	53.4446	81.5141	0.267114	215.394	0.491098	26.1411	1.02532	31.3632	2.49608	203.064	284.738	0.168404	209.972	0.21206	2.30696	0.151976	0.683386	1.06984	32.3709	1.92451	24.4115	2.30292	63.8021	38.5775	109.09	24.5519	0.632464	0.00256454	0.000483336	0.0407884	2.35923	0.356651	60.9452	0	0.000122494	0	0	0	0.00244204	0.000483336
Regular cost fish	0.0255084	0.00103247	1.14745	49.4897	93.3441	0.125718	211.911	0.316103	21.4527	1.50571	35.6351	3.77369	258.808	339.032	0.128725	135.594	0.178014	1.99174	0.22016	1.61947	1.22389	45.5877	1.0215	25.1313	2.78682	81.9514	26.2712	99.0356	19.8823	0.476694	0	0.0053342	0.00656033	2.79324	0.195839	54.5076	0	0	0	0	0	0	0.0053342
Low cost lean fish	0.00251028	0.185551	0.334959	37.7452	19.3773	0.0642366	81.6539	0.316291	8.10194	0.931808	17.5009	4.76861	106.709	187.901	0.0767188	313.305	0.0345506	2.70592	0.15437	1.58321	0.370073	20.4546	0.481763	2.86522	0.270833	47.3239	13.2731	18.6661	5.73825	0.108696	0.105694	0	0.0295037	1.55248	0.355336	7.17231	0	0.00753433	0	0	0.0511594	0.0471516	0
Regular cost lean fish	0.061221	0.0025298	1.63986	72.2908	119.668	0.323155	130.632	0.0037067	16.7908	1.70202	42.469	4.49683	248.53	306.155	0.0996236	422.965	0.0734064	2.72316	0.176387	1.34241	1.42759	35.6848	1.80993	2.56283	0.432054	92.4148	1.83085	30.3453	6.01892	0.00422823	0	0.00188742	4.41097e-05	3.46554	0.211026	2.58403	0	0	0	0	0	0	0.00188742
Low cost poultry	0.0229732	0.000893223	0.359844	17.3969	99.0715	0.090405	261.73	0.236175	32.8638	1.68793	21.1238	5.62956	160.109	205.684	0.2494	78.1879	0.113051	0.510121	0.280942	0.263929	0.53188	77.5954	2.25502	33.8417	2.48957	91.6275	27.6155	136.473	32.2643	0.552692	0	0	0.00600427	2.66581	0	63.6891	0	0	0	0	0	0	0
Regular cost poultry	0.0917142	0.00301666	0.66681	17.169	85.0203	0.0731601	265.85	0.19531	18.2635	1.40344	21.9856	7.64696	167.202	207.848	0.173069	88.4931	0.0996235	0.281772	0.390358	0.00922789	0.492503	33.673	1.66428	31.9977	2.34027	99.0222	22.5105	138.153	33.8245	0.449886	0	5.0676e-05	0.00480039	2.73565	0.0092032	70.6024	0	0	0	0	0	0	5.0676e-05
Low cost lean poultry	0.00228958	0.961628	0.173924	15.6286	135.694	0.115469	161.064	0.20544	32.3382	2.00583	18.9787	4.81148	171.166	243.085	0.269532	117.878	0.0684055	1.07991	0.304036	2.46995	0.292298	188.147	2.79437	10.8328	0.529258	92.6293	6.4751	57.0522	16.0251	0.000164188	0.104093	0	0	2.91244	0	0.810869	0	0	0.0131069	0	0.0778793	0.0131069	0
Regular cost lean poultry	0.308012	0.0158947	1.02432	14.6358	75.6103	0.0630506	227.766	0	19.3711	1.09553	24.2924	8.21158	222.906	256.608	0.151926	231.955	0.0805622	0.302385	0.387736	0	0.658335	10.8212	1.62704	16.2394	1.0699	97.6919	21.9911	102.985	25.0005	0.421166	0	0	0	2.97801	6.09108	5.60967	0	0	0	0	0	0	0
Lunch meat	0.0606064	0.000862531	0.453905	24.5786	66.2366	0.116759	325.613	0.319596	4.37573	1.48857	14.6202	3.50713	144.812	217.768	0.189895	1016.1	0.210683	1.59361	0.203227	0.675414	0.294479	41.0744	2.42349	18.9721	1.76388	58.7055	11.0183	252.297	92.8475	0.000104099	0	0	0.00135469	2.7979	0.174532	167.755	0	0	0	0	0	0	0
Low fat lunch meat	0.0559115	0.00169616	0.622697	21.2759	53.8556	0.0808352	166.528	0.0441399	4.74608	1.26187	17.6215	4.59754	195.979	278.5	0.211372	1059.42	0.463453	0.668397	0.307715	0.295052	0.23563	5.20688	2.00452	10.1961	0.907162	72.6507	12.0374	78.0892	24.9336	0	4.84068e-05	0	0	3.47513	0.000986801	14.8746	0	0	0	0	0	4.84068e-05	0
Eggs	0.194458	0.00577115	0.197148	72.7591	337.958	0.0794733	177.958	0.0646116	32.1475	1.52272	12.6724	0.379264	185.129	153.259	0.414469	240.04	0.0835877	0.971831	0.130115	0.358962	1.11559	137.844	1.1161	20.0706	1.3143	47.6151	10.4129	116.923	36.1512	0.0632019	0.0119814	0.000164005	0.0968	1.72787	0.588985	60.3887	0	0	0	0	0.00295837	0.00904141	0.000164005
Meat mixtures	0.550855	0.0180628	0.441921	72.6623	41.0489	0.104887	226.012	0.903707	46.2964	1.74107	18.8141	3.35238	129.955	206.103	0.186153	391.598	0.137854	0.816118	0.182354	2.48294	0.562037	27.8161	2.02487	17.0683	1.88391	51.7459	62.687	109.577	37.1658	1.02877	0.147759	0.00131938	0.0838505	1.1879	2.10412	59.2402	0.00230838	0.00338762	0.00412054	0.000169372	0.0150692	0.125155	0.00131938
Low fat meat mixtures	0.351023	0.0114967	2.41337	20.9429	25.8492	0.104184	111.143	1.14048	19.2453	1.1718	17.2409	2.63747	87.6274	225.922	0.100618	260.057	0.0836661	0.557619	0.167911	5.38454	0.634513	31.7522	1.31473	8.77737	0.938466	37.1708	33.2556	40.1852	10.8482	0.167133	0.239431	0.00340187	0.00223381	1.06181	1.40237	8.34281	0.000169333	0.00540096	0.0157535	0.0164525	0.0638539	0.154455	0.00340187
Legumes	0.119466	1.05858	0.197194	36.9402	2.80927	0.207513	136.459	4.91386	69.846	1.75611	38.1414	0.734896	111.291	308.88	0.0750249	210.316	0.136853	0.10821	0.132595	1.57108	0.689254	7.38204	1.2372	13.6855	1.97575	27.4938	69.8117	42.9749	9.38534	0.0151735	0.468071	9.32868e-05	0.000551902	0.156503	0.630054	30.1668	0.00177507	0.00240229	0.00329369	0.426315	0.00139466	0.0346707	9.32868e-05
Nuts and seeds	0.00735311	0.270228	0.495258	65.6867	0	0.82861	537.238	6.35926	78.3262	3.09109	190.152	8.90436	414.264	599.093	0.164357	389.33	0.236152	0	0.363763	0.679802	7.58922	1.3978	3.39672	122.76	1.41172	85.4808	81.3933	409.204	66.8827	0.0310684	0	0.0158082	0	6.53372	28.8906	10.5085	0	0	0	0	0	0	0.0158082
Whole grain breads	0.0169657	1.11968	0.214062	66.5763	4.52582	0.249747	270.737	6.22336	90.7663	3.10116	75.6644	3.8114	199.234	288.482	0.246056	445.948	0.291579	0.0534043	0.232775	0.0918611	0.625522	4.25554	1.50907	17.9992	1.93661	36.1081	197.49	47.9046	8.74401	3.25934	0	0.00184027	0	0	2.45167	32.9728	2.47788	0	0	0	0	0	0.00184027
Non-whole grain breads	0.462869	0.0254878	0.220817	120.639	6.61868	0.18065	276.632	2.99679	147.718	3.05274	29.2098	3.63074	154.499	130.334	0.295047	517.071	0.382294	0.108904	0.095278	0.0646531	0.353473	12.5602	0.769457	14.6419	1.29206	32.0607	195.389	48.5264	10.241	3.53577	0.00026611	0.00477479	0.00213373	0.014068	1.38657	33.9962	0.103967	1.67176e-05	8.1055e-06	0.000383209	9.56541e-05	0.000145633	0.00477479
Non-whole grain cereals	0.0969544	0.00305732	0.389031	88.2898	1.9885	0.0756847	240.022	2.10456	454.431	11.4324	21.151	9.728	80.7115	93.2896	0.841957	379.578	0.744175	2.68775	0.992428	12.9426	0.45223	260.791	2.93224	4.75431	0.308005	15.4049	210.269	21.2396	6.65776	1.6636	0	0.0017263	0.0116837	0.00812942	0.195175	67.2451	0.0886872	0	0	0	0	0	0.0017263
Whole grain low calorie cereals	0.0163949	0.137484	0.380088	97.1194	1.56935	0.105281	152.394	3.58974	222.502	6.30432	54.3051	3.80331	158.613	160.474	0.345304	182.04	0.339801	1.04569	0.438848	4.33924	0.217581	110.923	2.99351	6.43365	0.338062	21.7421	117.155	21.6554	5.75301	1.52653	0	0.000354517	0	0	0.0114492	3.2844	0.928001	0	0	0	0	0	0.000354517
Whole grain cereals	0.115956	0.00945905	0.23391	110.243	1.45474	0.157024	217.878	4.45755	348.281	9.79538	57.0972	7.92477	180	197.548	0.695354	247.027	0.620742	2.16642	0.850946	6.19682	1.34785	231.145	4.50587	9.38068	0.603313	21.7218	175.934	32.6255	8.15137	1.49411	0	0.0209646	0	0.0297844	0.340967	60.8466	1.13858	0	0	0	0	0	0.0209646
Whole grain rice and pasta	0.0643347	0.691116	0.167835	9.81006	0	0.0997398	112.516	1.78647	5.04468	0.427406	41.964	1.49987	81.9946	45.5256	0.0329569	6.5876	0.0961775	0	0.138518	0	0.0846529	0.440285	0.659972	4.18839	0.262747	10.4926	90.4625	11.0496	1.98253	1.04313	0	0	0	0	0	1.58075	1.04313	0	0	0	0	0	0
Non-whole grain rice and pasta	0.461313	1.36256	0.148445	10.626	2.52447	0.0746485	135.599	0.672694	96.5371	1.17874	12.6515	1.38912	43.6596	32.2668	0.0353632	15.3964	0.157438	0.00717965	0.0653838	0.0253612	0.178469	3.53448	0.461835	4.68049	0.493366	12.0544	105.912	14.61	3.06658	1.26378	0.000920819	0	0.00249363	0	0.390498	4.89819	0.0031893	0	0	0	0	0.000920819	0
Whole grain cakes and pies	0.016694	0.000237106	0.475005	43.2674	32.6404	0.179371	371.955	1.85588	61.3725	2.64498	30.1255	2.53873	134.564	143.376	0.268854	415.132	0.221611	0.145388	0.188772	0.466309	0.833828	105.758	0.845338	27.2123	2.50708	32.1372	211.249	131.473	48.7384	1.66016	0	0.0318514	0.0382296	0.0281532	0.241195	201.116	0.949215	0	0	0	0	0	0.0318514
Non-whole grain cakes and pies	0.307539	0.00342505	0.301657	55.7975	26.1997	0.153734	373.075	1.6417	76.371	2.13016	22.9603	2.07439	103.319	121.439	0.221521	290.35	0.209928	0.206616	0.0938534	1.72003	0.847599	67.0996	0.636443	33.0436	2.68496	19.0435	218.998	142.58	35.425	1.75399	0.00507545	0.0485778	0.00757008	0.0880706	1.31325	210.194	0.0319045	0	0.00479427	8.1735e-05	0.000281184	0	0.0485778
Whole grain snacks	0.0157888	0.000864504	0.590556	24.6731	7.04631	0.247722	477.647	8.70306	33.8026	2.59205	92.4988	2.24652	218.17	208.432	0.148664	683.816	0.181339	0.00846768	0.158686	0.145847	2.98023	25.8863	2.19604	70.5648	4.235	34.0126	250.853	206.202	49.0679	2.89889	0.0248538	0	0.00598563	0.0660512	12.809	95.8146	2.68394	0	0	0	0.0248538	0	0
Non-whole grain snacks	0.110108	0.287483	0.560109	107.341	1.44171	0.154946	486.811	3.78606	117.429	2.99112	50.2077	3.18339	167.721	174.444	0.320948	877.9	0.278695	0.074736	0.190644	0.204806	2.30104	7.28906	1.06341	42.8637	3.03214	31.9164	253.858	207.014	39.1363	4.53534	0.00111676	0	0.0433731	0.057494	15.6353	45.3863	0.0229237	0	1.95069e-05	0	0.000643615	0.00045364	0
Grain mixtures	0.664734	0.0210165	0.310868	130.69	25.5995	0.116681	236.862	1.59652	70.471	1.81715	22.1886	2.20738	151.135	176.21	0.203047	316.793	0.204373	0.38444	0.109354	3.72234	0.614855	39.6549	1.34019	12.9526	1.30941	39.8989	97.3665	98.8923	38.0941	1.49092	0.16938	0.00122051	0.337049	0.391473	0.905084	68.7232	7.32006e-05	0.000231872	0.000621392	0.0139769	0.00236807	0.166018	0.00122051
Low fat grain mixtures	0.478614	0.0184552	0.14644	18.2615	7.35785	0.0750772	90.483	0.873932	41.137	0.915347	11.4196	1.15106	41.9906	101.786	0.0650915	224.172	0.0913531	0.093847	0.0570592	2.11645	0.454269	13.9931	0.422731	5.27455	0.41311	13.3683	52.8631	23.9712	7.29097	0.596197	0.115402	0.000142247	0.0170326	0.190567	0.34354	15.2648	0.00284237	0.00137117	0.00135719	0.012428	0.00122558	0.111504	0.000142247
Citrus, melon and berry juice	0.389136	0.02508	0.217418	8.80035	0.00112428	0.057468	42.421	0.200504	21.9364	0.364227	10.9617	0.291439	14.147	175.252	0.0268937	2.09949	0.061377	0.000151778	0.076486	34.4845	0.202382	8.36504	0.0736281	0.268246	0.0994071	2.38145	39.9358	1.21059	0.157063	0	0	0.401128	7.72043e-05	0	0	0.453457	0	0	0	0	0	0	0
Citrus, melon and berries	0.127891	0.00925299	0.251909	15.5932	0	0.0399434	36.477	1.17015	14.4698	0.209796	10.2219	0.324118	12.7604	162.521	0.0242989	4.44634	0.0464207	2.36952e-05	0.0538338	28.1418	0.109805	45.7783	0.109036	0.369652	0.161275	2.9211	36.601	1.44531	0.214618	0.000140181	2.58935e-05	0.604879	7.43108e-05	0	0.000195514	1.00057	0	0	0	0	2.58935e-05	0	0.604879
Other fruit juice	0.704356	0.27492	0.13537	9.21257	0	0.032795	50.9694	0.186066	4.41714	0.32067	6.04811	0.183583	8.89639	125.067	0.0251129	2.80127	0.0277394	0	0.0487278	12.6865	0.0682346	1.43111	0.0483879	0.243156	0.0904185	1.05083	50.4639	0.933379	0.191764	0	0.000103716	0.399174	0	0	7.86561e-05	1.97715	0	0	0.000103716	0	0	0	0
Other fruits	0.290327	2.70416	0.224035	8.12686	0.0197104	0.0781743	75.9397	2.34009	10.6579	0.271856	13.8385	0.450049	18.9775	222.857	0.0511472	2.48413	0.0324855	9.12697e-05	0.150811	8.32418	0.31456	6.83509	0.12137	1.02225	0.1807	3.01071	73.8735	7.07986	1.31624	0.000343577	0.000152527	0.719997	0.000612718	0.000795184	0.0258658	4.80319	0	2.49487e-06	0	0	3.03671e-05	0.000119892	0.719997
Potatoes	0.457598	0.339235	0.217828	17.0227	3.19137	0.192116	305.139	3.15401	14.9447	0.910846	36.9128	2.50792	107.253	663.052	0.0637653	209.345	0.111772	0.0103046	0.381221	14.2959	2.17351	2.62349	0.517412	36.9539	2.13236	16.0547	142.329	151.014	36.1776	0.00841729	0.791402	0	0.00467574	0.0147287	7.06814	75.1095	0.00203148	0	0	0	0.772467	0.0187619	0
Low fat potatoes	0.111054	0.754819	0.0978049	23.7472	2.99828	0.129464	98.6292	1.55432	10.5161	0.403678	19.3646	1.13018	52.288	323.464	0.0437519	73.7422	0.0941589	0.046852	0.231946	8.76793	0.160431	24.0174	0.306006	4.46138	0.53146	8.67586	69.0133	22.8692	8.08997	0.0073398	0.592027	0	0.0524551	0.0135631	0.0583941	17.9655	0	2.1136e-05	0	0	0.589082	0.00290002	0
Dark green vegetables	0.0255344	0.00239418	0.377881	108.852	1.85554	0.118796	46.3764	2.8831	86.884	1.05643	24.2949	0.529227	43.2283	214.809	0.0958118	54.2708	0.0514056	0.0120707	0.146103	29.4995	1.58815	330.771	0.303389	3.79404	1.08936	9.47444	20.1086	22.3058	6.44717	0.0127231	0.617221	0	0.0131668	0	0	18.0769	0	0.616112	0	0	0	0.00110891	0
Orange vegetables	0.00871355	0.000354198	0.161068	28.6178	2.22289	0.0681217	94.1599	2.65195	10.619	0.573325	12.6219	0.586139	31.2168	236.903	0.0490388	75.0558	0.051912	0.0113286	0.125043	6.65011	1.12349	656.252	0.208093	9.21958	1.03836	3.85744	62.2358	30.9017	8.16745	0	0.561945	0.0152768	0.00603878	0.00153299	0.702192	38.0595	0	0	0.561945	0	0	0	0.0152768
Dark green vegetables, no fat	0.0332642	0.546194	0.390047	64.1576	0	0.0721217	28.5702	2.91735	86.2391	1.01747	27.3981	0.516625	53.2593	262.512	0.112492	32.4734	0.0633771	0	0.151865	44.9615	1.31334	169.368	0.395621	0.295794	0.631237	10.5137	21.9638	2.53091	0.415871	0	0.774486	0	0	0	0	0	0	0.774486	0	0	0	0	0
Orange vegetables, no fat	0.00753974	0.213691	0.212952	31.4285	0.00140526	0.0605734	46.5219	2.84968	15.846	0.409674	13.7228	0.90397	35.8335	324.947	0.0628284	57.8701	0.0685841	0.000196737	0.15989	7.86078	0.716372	653.423	0.240894	0.865274	0.130014	4.13753	43.2367	2.10916	0.365914	0	0.682342	0	8.15965e-05	6.66094e-06	0	0.160661	0	0	0.682319	0	0	2.33133e-05	0
Other vegetables	0.049829	0.00340449	0.262597	38.6516	1.60971	0.0783735	75.8819	2.33073	35.5303	0.714803	20.6424	0.760912	47.9788	195.662	0.0904925	97.8595	0.0782125	0.0234865	0.0930463	12.3373	0.412262	38.1429	0.383787	8.09067	1.14712	9.28487	42.9631	29.6108	7.43544	0.0203739	0.567463	0.0145075	0.0300901	6.59189e-05	0.347476	18.8532	0	0.0109713	2.25524e-05	0	0.179928	0.376545	0.0145075
Tomatoes	0.0382579	0.00501993	0.165314	34.7197	1.91113	0.108351	57.8858	1.057	10.2826	0.750122	13.3087	0.876163	41.0288	250.109	0.0670896	376.751	0.049461	0.0627256	0.092664	13.9916	1.54408	41.3692	0.232504	5.27474	0.525278	7.08112	34.5482	17.9552	4.39508	0.0726314	0.573009	0	0.0668249	0.00942831	0.0738261	13.9515	0	0	0.00466912	0.000452677	0.00427528	0.564476	0
Other vegetables, no fat	0.187517	0.0361893	0.237736	20.6201	1.62082	0.0577802	41.741	1.54763	36.4832	0.588846	14.6587	0.573376	38.8392	189.005	0.0536464	114.878	0.0569884	0.0352416	0.0893501	11.3729	0.148499	30.5997	0.406491	1.38635	0.301859	7.87799	30.5866	7.46399	2.14083	0.00444426	0.647703	0.0113402	0	0.0435047	0.0221524	3.16708	0.000839521	0.0114392	0.00646762	0.000700389	0.138298	0.491568	0.0113402
Tomatoes, no fat	0.134836	0.510998	0.201047	10.6058	0.456426	0.068779	21.8295	1.04974	14.8765	0.343366	10.3741	0.617658	23.4407	218.825	0.0229464	73.7465	0.0407296	0.00748593	0.0795519	13.3719	0.554192	39.5385	0.177986	1.34326	0.123217	3.88293	17.6198	3.06318	0.686751	0.0221462	0.508291	6.18253e-05	0.00165059	0.0074258	0.0024785	0.97749	8.19057e-05	6.34306e-05	0.00163828	0.000183426	0.00155169	0.505101	6.18253e-05
Mixed vegetables	0.0437449	1.37797	0.351356	48.3443	12.4	0.0604105	113.841	1.85842	25.2053	0.697135	14.3688	0.671135	54.2827	205.416	0.0794179	109.567	0.0650794	0.0558959	0.124875	16.9187	0.937182	134.906	0.360539	26.6431	3.13576	9.78838	39.8273	68.831	14.2853	0.0926855	0.653498	0.00469263	0.0683391	0.065127	5.90454	24.6008	0.0159578	0.0151133	0.0990241	0.00123247	0.0741254	0.465239	0.00469263
Mixed vegetables, no fat	0.00155491	0.000108969	0.267661	18.6958	0.497486	0.0810377	53.3892	2.33943	22.883	0.76051	14.5809	0.853759	42.8003	195.126	0.0607856	142.74	0.0856639	0.0118502	0.10816	12.2089	0.392848	134.279	0.452088	1.18328	0.220904	9.5527	39.4192	7.83853	2.39329	0.0923695	0.583241	0	0	0.0185191	0.39939	1.9178	0	0.0309906	0.11127	0	0.270728	0.170056	0
Fats and oils	0.261157	0.199244	0.249263	27.0141	11.8849	0.0912388	224.408	0.827409	8.21728	0.571396	11.0177	0.624841	34.0069	160.078	0.112537	742.727	0.0423947	0.0762834	0.0965108	6.84352	2.09712	93.1411	0.268763	67.125	8.73623	6.85267	39.8079	184.666	40.4767	0.0883484	0.255485	0.00117853	0.032528	0.0412725	15.2235	52.4779	3.61354e-07	0.000373223	0	0	0	0.255142	0.00117853
Coffee	0.725659	0.0140037	0.0191451	1.34825	0.0255998	0.00526899	6.9033	0.00179195	2.56792	0.018825	2.5716	0.0329834	2.43566	40.2211	0.0295074	2.07242	0.000483277	0.000996019	0.000807696	0.000966908	0.0102325	0.0880776	0.0147337	0.00780484	0.00170172	0.366347	4.91505	3.48072	0.0606276	0.000521309	0	0	0.00114139	0	0.00015469	4.08519	0.000220652	0	0	0	0	0	0
Soft drinks	6.33613	0.0680465	0.0659118	4.90072	0.00969599	0.0119216	41.7277	0.0118524	0.423986	0.0527872	1.27332	0.01697	6.68927	5.73523	0.00320673	8.25762	0.00442232	0.0016465	0.00341347	3.47933	0.00543931	0.821751	0.0243454	0.0102595	0.00448048	0.142823	42.807	0.0734146	0.029273	0.000387669	2.37234e-05	0.0136537	0.00010728	0.000971353	0.000612607	39.3343	0	0	2.37234e-05	0	0	0	0.0136537
Low calorie soft drinks	0.44391	0.0125379	0.0609749	3.6399	0	0.0130553	5.87721	0.00636632	0.26972	0.0353039	1.26934	0.0232647	8.67916	7.8581	0.0149653	10.4531	0.00851935	0.00036337	0.00185584	2.07993	0.0164258	0.0369971	0.0197195	0.00866671	0.00175132	0.341971	5.38858	0.0211368	0.00352773	0.000642297	0	0.011113	0	0	0	2.66031	0	0	0	0	0	0	0.011113
Sugars	0.267256	0.0038351	0.526938	30.7712	2.3339	0.113339	318.598	0.945262	6.29182	0.50097	17.0975	0.414217	45.6826	116.075	0.0596135	69.7042	0.0259644	0.0741217	0.0266745	3.81915	0.419482	6.66886	0.465118	4.693	0.181597	7.58233	266.649	55.7747	25.4751	0.14223	5.81044e-05	0.0359686	0.053923	0.159158	3.1825	225.318	0.00578479	0	1.25961e-05	0	0	4.55083e-05	0.0359686
		Upper	3.89	1300	0	0.89	2200	30.8	400	15	360	14	1250	4700	1	0	1	2.4	1.2	65	15	700	9	110	13.2	220	990	550	0	7	3	2	3	6	29	0	3.5	0.428571	0.285714	0.428571	0.857143	1	1
		Lower	3.89	2500	299.99	8	2200	10000000000	800	45	10000000000	30	4000	10000000000	10000000000	2322	10000000000	10000000000	80	1800	800	2800	34	220	26.4	660	1430	770	220	10000000000	10000000000	10000000000	10000000000	10000000000	10000000000	290	10000000000	10000000000	10000000000	10000000000	10000000000	10000000000	10000000000
